# Supplementary material for: Horizontal Gene Transfer and Fusion Spread Carotenogenesis Among Diverse Heterotrophic Protists
Source: Genome Biol Evol. 2023 Feb 20;15(3):evad029. doi: 10.1093/gbe/evad029 (PMC10016063; doi:10.1093/gbe/evad029)
Supplement: evad029_Supplementary_Data [file evad029_supplementary_data.zip]

Archive with 2 entries (2 files):
- Rius_SupplementaryMaterial_Revised_edit_Merged.pdf
- Rius_SupplementaryData.xlsx
