# Supplementary material for: Horizontal Gene Transfer and Fusion Spread Carotenogenesis Among Diverse Heterotrophic Protists
Source: Genome Biol Evol. 2023 Feb 20;15(3):evad029. doi: 10.1093/gbe/evad029 (PMC10016063; doi:10.1093/gbe/evad029)
Supplement: evad029_Supplementary_Data [file evad029_supplementary_data.zip › Rius_SupplementaryData.xlsx]

## Sheet: CrtB
Accession_ID	Genus_species	Length	Begin	End	taxa
A0A2H5V6H8	archaeon HR03	294	19	269	A0A2H5V6H8_Archaea_archaeon_HR03
Q97UT8	Saccharolobus solfataricus	277	10	253	Q97UT8_Archaea_Crenarchaeota_Thermoprotei_Sulfolobales_Sulfolobaceae_Saccharolobus_solfataricus
A0A348B645	Sulfodiicoccus acidiphilus	287	12	261	A0A348B645_Archaea_Crenarchaeota_Thermoprotei_Sulfolobales_Sulfolobaceae_Sulfodiicoccus_acidiphilus
A0A3A5WKI1	Poseidoniales archaeon	440	119	404	A0A3A5WKI1_Archaea_Euryarchaeota_Candidatus_Poseidoniia_Candidatus_Poseidoniales_Candidatus_Poseidoniales_archaeon
A0A1U7EZ05	Natronomonas pharaonis	318	15	267	A0A1U7EZ05_Archaea_Euryarchaeota_Halobacteria_Halobacteriales_Haloarculaceae_Natronomonas_pharaonis
A0A1G9WWY4	Haloarchaeobius iranensis	320	15	267	A0A1G9WWY4_Archaea_Euryarchaeota_Halobacteria_Halobacteriales_Halobacteriaceae_Haloarchaeobius_iranensis
A0A1G8RYK3	Halovenus aranensis	319	14	269	A0A1G8RYK3_Archaea_Euryarchaeota_Halobacteria_Halobacteriales_Halobacteriaceae_Halovenus_aranensis
A0A498G4Q7	Halobellus sp.	344	15	268	A0A498G4Q7_Archaea_Euryarchaeota_Halobacteria_Haloferacales_Haloferacaceae_Halobellus_sp._Atlit-38R
G2MLX6	archaeon DL31	317	15	269	G2MLX6_Archaea_Euryarchaeota_Halobacteria_Haloferacales_halophilic_archaeon_DL31
A0A1H6X4S8	Halohasta litchfieldiae	345	43	295	A0A1H6X4S8_Archaea_Euryarchaeota_Halobacteria_Haloferacales_Halorubraceae_Halohasta_litchfieldiae
A0A2I8VLM7	Salinigranum rubrum	329	16	268	A0A2I8VLM7_Archaea_Euryarchaeota_Halobacteria_Haloferacales_Halorubraceae_Salinigranum_rubrum
O27836	Methanothermobacter thermautotrophicus	299	26	275	O27836_Archaea_Euryarchaeota_Methanobacteria_Methanobacteriales_Methanobacteriaceae_Methanothermobacter_thermautotrophicus
G0QII2	Nanosalina sp.	275	15	261	G0QII2_Archaea_Euryarchaeota_Nanohaloarchaea_Candidatus_Nanosalina_sp._J07AB43
Q6KYT2	Picrophilus torridus	283	19	262	Q6KYT2_Archaea_Euryarchaeota_Thermoplasmata_Thermoplasmatales_Picrophilaceae_Picrophilus_torridus
V4ZRD3	archaeon A07HB70	324	16	272	V4ZRD3_Archaea_uncultured_archaeon_A07HB70
V4XTI6	archaeon A07HR60	317	15	270	V4XTI6_Archaea_uncultured_archaeon_A07HR60
A0A2S8SV79	Abditibacterium utsteinense	297	21	280	A0A2S8SV79_Bacteria_Abditibacteriota_Abditibacteria_Abditibacteriales_Abitibacteriaceae_Abditibacterium_utsteinense
Q1IQV3	Koribacter versatilis	316	24	301	Q1IQV3_Bacteria_Acidobacteria_Acidobacteriia_Acidobacteriales_Acidobacteriaceae_Candidatus_Koribacter_versatilis
A0A5B9EGX9	Terriglobus albidus	300	31	283	A0A5B9EGX9_Bacteria_Acidobacteria_Acidobacteriia_Acidobacteriales_Acidobacteriaceae_Terriglobus_albidus
Q029L6	Solibacter usitatus	279	17	267	Q029L6_Bacteria_Acidobacteria_Acidobacteriia_Bryobacterales_Solibacteraceae_Candidatus_Solibacter_usitatus
Q029L7	Solibacter usitatus	312	41	291	Q029L7_Bacteria_Acidobacteria_Acidobacteriia_Bryobacterales_Solibacteraceae_Candidatus_Solibacter_usitatus
A0A143PVX1	Luteitalea pratensis	305	25	276	A0A143PVX1_Bacteria_Acidobacteria_Vicinamibacteria_Vicinamibacteraceae_Luteitalea_pratensis
A0A143PX34	Luteitalea pratensis	296	16	264	A0A143PX34_Bacteria_Acidobacteria_Vicinamibacteria_Vicinamibacteraceae_Luteitalea_pratensis
C7M342	Acidimicrobium ferrooxidans	294	16	268	C7M342_Bacteria_Actinobacteria_Acidimicrobiia_Acidimicrobiales_Acidimicrobiaceae_Acidimicrobium_ferrooxidans
A0LVK6	Acidothermus cellulolyticus	303	23	277	A0LVK6_Bacteria_Actinobacteria_Actinobacteria_Acidothermales_Acidothermaceae_Acidothermus_cellulolyticus
A0LVK5	Acidothermus cellulolyticus	307	30	280	A0LVK5_Bacteria_Actinobacteria_Actinobacteria_Acidothermales_Acidothermaceae_Acidothermus_cellulolyticus
A0A0N1NIL0	bacterium OK074	324	28	289	A0A0N1NIL0_Bacteria_Actinobacteria_Actinobacteria_Actinobacteria_bacterium_OK074
A0A0N1GKQ9	bacterium OK074	300	19	286	A0A0N1GKQ9_Bacteria_Actinobacteria_Actinobacteria_Actinobacteria_bacterium_OK074
A0A3P1SDX3	Schaalia canis	299	22	266	A0A3P1SDX3_Bacteria_Actinobacteria_Actinobacteria_Actinomycetales_Actinomycetaceae_Schaalia_canis
A0A2T0GUE4	Actinopolyspora mortivallis	568	16	265	A0A2T0GUE4_Bacteria_Actinobacteria_Actinobacteria_Actinopolysporales_Actinopolysporaceae_Actinopolyspora_mortivallis
A0A2T0GUE4	Actinopolyspora mortivallis	568	298	553	A0A2T0GUE4_Bacteria_Actinobacteria_Actinobacteria_Actinopolysporales_Actinopolysporaceae_Actinopolyspora_mortivallis
A0A2T0GUF3	Actinopolyspora mortivallis	328	29	288	A0A2T0GUF3_Bacteria_Actinobacteria_Actinobacteria_Actinopolysporales_Actinopolysporaceae_Actinopolyspora_mortivallis
A0A249KGG6	Planktophila sulfonica	292	19	273	A0A249KGG6_Bacteria_Actinobacteria_Actinobacteria_Candidatus_Nanopelagicales_Candidatus_Nanopelagicaceae_Candidatus_Planktophila_sulfonica
C7Q020	Catenulispora acidiphila	287	15	272	C7Q020_Bacteria_Actinobacteria_Actinobacteria_Catenulisporales_Catenulisporaceae_Catenulispora_acidiphila
C7Q021	Catenulispora acidiphila	302	37	286	C7Q021_Bacteria_Actinobacteria_Actinobacteria_Catenulisporales_Catenulisporaceae_Catenulispora_acidiphila
A0A1L7CHI6	Corynebacterium aquilae	288	13	265	A0A1L7CHI6_Bacteria_Actinobacteria_Actinobacteria_Corynebacteriales_Corynebacteriaceae_Corynebacterium_aquilae
A0A0F6QUE9	Corynebacterium camporealensis	306	29	283	A0A0F6QUE9_Bacteria_Actinobacteria_Actinobacteria_Corynebacteriales_Corynebacteriaceae_Corynebacterium_camporealensis
A0A0B6TSG0	Corynebacterium marinum	303	34	283	A0A0B6TSG0_Bacteria_Actinobacteria_Actinobacteria_Corynebacteriales_Corynebacteriaceae_Corynebacterium_marinum
A0A1L7CYV5	Corynebacterium sphenisci	331	21	294	A0A1L7CYV5_Bacteria_Actinobacteria_Actinobacteria_Corynebacteriales_Corynebacteriaceae_Corynebacterium_sphenisci
A0A1I2QKG3	Corynebacterium spheniscorum	277	21	263	A0A1I2QKG3_Bacteria_Actinobacteria_Actinobacteria_Corynebacteriales_Corynebacteriaceae_Corynebacterium_spheniscorum
A0A022LSZ2	Dietzia sp.	293	22	265	A0A022LSZ2_Bacteria_Actinobacteria_Actinobacteria_Corynebacteriales_Dietziaceae_Dietzia_sp._UCD-THP
G7GPP2	Gordonia amarae	316	32	302	G7GPP2_Bacteria_Actinobacteria_Actinobacteria_Corynebacteriales_Gordoniaceae_Gordonia_amarae
A0A3G8JNL1	Gordonia sp.	308	33	280	A0A3G8JNL1_Bacteria_Actinobacteria_Actinobacteria_Corynebacteriales_Gordoniaceae_Gordonia_sp._MMS17-SY073
A0A554V561	Skermania sp.	290	21	276	A0A554V561_Bacteria_Actinobacteria_Actinobacteria_Corynebacteriales_Gordoniaceae_Skermania_sp._ID1734
A0A554V7D0	Skermania sp.	303	17	290	A0A554V7D0_Bacteria_Actinobacteria_Actinobacteria_Corynebacteriales_Gordoniaceae_Skermania_sp._ID1734
A0A554V5A1	Skermania sp.	301	28	279	A0A554V5A1_Bacteria_Actinobacteria_Actinobacteria_Corynebacteriales_Gordoniaceae_Skermania_sp._ID1734
F6EFE3	Hoyosella subflava	305	20	285	F6EFE3_Bacteria_Actinobacteria_Actinobacteria_Corynebacteriales_Mycobacteriaceae_Hoyosella_subflava
A0A1B1WK20	Mycobacterium sp.	316	30	292	A0A1B1WK20_Bacteria_Actinobacteria_Actinobacteria_Corynebacteriales_Mycobacteriaceae_Mycobacterium_sp._djl-10
P9WHP3	Mycobacterium tuberculosis	302	16	268	P9WHP3_Bacteria_Actinobacteria_Actinobacteria_Corynebacteriales_Mycobacteriaceae_Mycobacterium_tuberculosis
A0A1X1THP5	Mycolicibacterium doricum	316	29	293	A0A1X1THP5_Bacteria_Actinobacteria_Actinobacteria_Corynebacteriales_Mycobacteriaceae_Mycolicibacterium_doricum
A0QUV2	Mycolicibacterium smegmatis	315	29	289	A0QUV2_Bacteria_Actinobacteria_Actinobacteria_Corynebacteriales_Mycobacteriaceae_Mycolicibacterium_smegmatis
K0EYR5	Nocardia brasiliensis	328	29	286	K0EYR5_Bacteria_Actinobacteria_Actinobacteria_Corynebacteriales_Nocardiaceae_Nocardia_brasiliensis
A0A379JIK6	Nocardia otitidiscaviarum	335	20	297	A0A379JIK6_Bacteria_Actinobacteria_Actinobacteria_Corynebacteriales_Nocardiaceae_Nocardia_otitidiscaviarum
A0A164NGC5	Nocardia terpenica	282	13	262	A0A164NGC5_Bacteria_Actinobacteria_Actinobacteria_Corynebacteriales_Nocardiaceae_Nocardia_terpenica
V8CTG5	Williamsia sp.	298	23	271	V8CTG5_Bacteria_Actinobacteria_Actinobacteria_Corynebacteriales_Nocardiaceae_Williamsia_sp._D3
A0A0Q5QJI5	Williamsia sp.	300	20	287	A0A0Q5QJI5_Bacteria_Actinobacteria_Actinobacteria_Corynebacteriales_Nocardiaceae_Williamsia_sp._Leaf354
A0A516X8B1	Tomitella sp.	318	1	260	A0A516X8B1_Bacteria_Actinobacteria_Actinobacteria_Corynebacteriales_Tomitella_sp._HY188
A0A1M7ILD4	Cryptosporangium aurantiacum	310	28	286	A0A1M7ILD4_Bacteria_Actinobacteria_Actinobacteria_Cryptosporangiales_Cryptosporangiaceae_Cryptosporangium_aurantiacum
A0A2T0ZXS3	Antricoccus suffuscus	285	15	269	A0A2T0ZXS3_Bacteria_Actinobacteria_Actinobacteria_Frankiales_Antricoccus_suffuscus
A0A2T0ZYF9	Antricoccus suffuscus	291	23	269	A0A2T0ZYF9_Bacteria_Actinobacteria_Actinobacteria_Frankiales_Antricoccus_suffuscus
A0A2T0ZXL8	Antricoccus suffuscus	279	15	257	A0A2T0ZXL8_Bacteria_Actinobacteria_Actinobacteria_Frankiales_Antricoccus_suffuscus
A0A2I2KLB4	Frankia canadensis	339	34	281	A0A2I2KLB4_Bacteria_Actinobacteria_Actinobacteria_Frankiales_Frankiaceae_Frankia_canadensis
A0A166SSZ5	Frankia sp.	336	31	299	A0A166SSZ5_Bacteria_Actinobacteria_Actinobacteria_Frankiales_Frankiaceae_Frankia_sp._EI5c
F8AZI8	Datisca glomerata	301	24	283	F8AZI8_Bacteria_Actinobacteria_Actinobacteria_Frankiales_Frankiaceae_Frankia_symbiont_of_Datisca_glomerata
A0A1M5MAN6	Jatrophihabitans endophyticus	298	21	278	A0A1M5MAN6_Bacteria_Actinobacteria_Actinobacteria_Frankiales_Frankiaceae_Jatrophihabitans_endophyticus
A0A1M5L6G3	Jatrophihabitans endophyticus	327	38	295	A0A1M5L6G3_Bacteria_Actinobacteria_Actinobacteria_Frankiales_Frankiaceae_Jatrophihabitans_endophyticus
A0A1M5M902	Jatrophihabitans endophyticus	311	40	289	A0A1M5M902_Bacteria_Actinobacteria_Actinobacteria_Frankiales_Frankiaceae_Jatrophihabitans_endophyticus
A0A3A3Z297	YIM 75000	315	29	281	A0A3A3Z297_Bacteria_Actinobacteria_Actinobacteria_Frankiales_Frankiales_bacterium_YIM_75000
A0A420XKM0	Motilibacter peucedani	286	17	270	A0A420XKM0_Bacteria_Actinobacteria_Actinobacteria_Frankiales_Motilibacteraceae_Motilibacter_peucedani
A0A420XPG1	Motilibacter peucedani	310	30	278	A0A420XPG1_Bacteria_Actinobacteria_Actinobacteria_Frankiales_Motilibacteraceae_Motilibacter_peucedani
A0A420XK35	Motilibacter peucedani	276	12	260	A0A420XK35_Bacteria_Actinobacteria_Actinobacteria_Frankiales_Motilibacteraceae_Motilibacter_peucedani
H6RL63	Blastococcus saxobsidens	589	26	282	H6RL63_Bacteria_Actinobacteria_Actinobacteria_Geodermatophilales_Geodermatophilaceae_Blastococcus_saxobsidens
H6RL63	Blastococcus saxobsidens	589	318	574	H6RL63_Bacteria_Actinobacteria_Actinobacteria_Geodermatophilales_Geodermatophilaceae_Blastococcus_saxobsidens
A0A0Q5VS13	Geodermatophilus sp.	307	20	278	A0A0Q5VS13_Bacteria_Actinobacteria_Actinobacteria_Geodermatophilales_Geodermatophilaceae_Geodermatophilus_sp._Leaf369
A0A0Q7JYP5	Angustibacter sp.	312	32	282	A0A0Q7JYP5_Bacteria_Actinobacteria_Actinobacteria_Kineosporiales_Kineosporiaceae_Angustibacter_sp._Root456
A4AEH0	actinobacterium PHSC20C1	288	21	269	A4AEH0_Bacteria_Actinobacteria_Actinobacteria_marine_actinobacterium_PHSC20C1
A0A2U1ZZT3	Miniimonas sp.	290	19	270	A0A2U1ZZT3_Bacteria_Actinobacteria_Actinobacteria_Micrococcales_Beutenbergiaceae_Miniimonas_sp._PCH200
A0A2A9D5G4	Serinibacter salmoneus	325	46	304	A0A2A9D5G4_Bacteria_Actinobacteria_Actinobacteria_Micrococcales_Beutenbergiaceae_Serinibacter_salmoneus
A0A3N2BCN1	Bogoriella caseilytica	295	23	273	A0A3N2BCN1_Bacteria_Actinobacteria_Actinobacteria_Micrococcales_Bogoriellaceae_Bogoriella_caseilytica
A0A3N4YZF4	Georgenia muralis	291	27	269	A0A3N4YZF4_Bacteria_Actinobacteria_Actinobacteria_Micrococcales_Bogoriellaceae_Georgenia_muralis
A0A0B9ASI7	Brevibacterium linens	310	26	288	A0A0B9ASI7_Bacteria_Actinobacteria_Actinobacteria_Micrococcales_Brevibacteriaceae_Brevibacterium_linens
A0A2N6PI95	Brevibacterium luteolum	301	34	281	A0A2N6PI95_Bacteria_Actinobacteria_Actinobacteria_Micrococcales_Brevibacteriaceae_Brevibacterium_luteolum
A0A1X6X0L6	Brevibacterium yomogidense	275	12	255	A0A1X6X0L6_Bacteria_Actinobacteria_Actinobacteria_Micrococcales_Brevibacteriaceae_Brevibacterium_yomogidense
A0A0A0BNW6	Cellulomonas carbonis	291	20	273	A0A0A0BNW6_Bacteria_Actinobacteria_Actinobacteria_Micrococcales_Cellulomonadaceae_Cellulomonas_carbonis
A0A3N2G2J4	Cellulomonas sp.	292	27	265	A0A3N2G2J4_Bacteria_Actinobacteria_Actinobacteria_Micrococcales_Cellulomonadaceae_Cellulomonas_sp._PhB150
A0A1H1W3H9	Paraoerskovia marina	293	26	275	A0A1H1W3H9_Bacteria_Actinobacteria_Actinobacteria_Micrococcales_Cellulomonadaceae_Paraoerskovia_marina
A0A1H6ZTF6	Lysinimicrobium mangrovi	297	33	275	A0A1H6ZTF6_Bacteria_Actinobacteria_Actinobacteria_Micrococcales_Demequinaceae_Lysinimicrobium_mangrovi
C7MHA8	Brachybacterium faecium	298	38	281	C7MHA8_Bacteria_Actinobacteria_Actinobacteria_Micrococcales_Dermabacteraceae_Brachybacterium_faecium
A0A3D9UK88	Calidifontibacter indicus	288	23	271	A0A3D9UK88_Bacteria_Actinobacteria_Actinobacteria_Micrococcales_Dermacoccaceae_Calidifontibacter_indicus
A0A563E574	bacterium C5-26	287	18	273	A0A563E574_Bacteria_Actinobacteria_Actinobacteria_Micrococcales_Dermacoccaceae_Dermacoccaceae_bacterium_C5-26
A0A563E589	bacterium C5-26	287	20	268	A0A563E589_Bacteria_Actinobacteria_Actinobacteria_Micrococcales_Dermacoccaceae_Dermacoccaceae_bacterium_C5-26
A0A3M9MH06	Flexivirga sp.	291	17	269	A0A3M9MH06_Bacteria_Actinobacteria_Actinobacteria_Micrococcales_Dermacoccaceae_Flexivirga_sp._BO-16
A0A3M9M3X4	Flexivirga sp.	305	30	280	A0A3M9M3X4_Bacteria_Actinobacteria_Actinobacteria_Micrococcales_Dermacoccaceae_Flexivirga_sp._BO-16
A0A0L6CHH7	Luteipulveratus halotolerans	304	19	278	A0A0L6CHH7_Bacteria_Actinobacteria_Actinobacteria_Micrococcales_Dermacoccaceae_Luteipulveratus_halotolerans
A0A239VBQ4	Dermatophilus congolensis	298	26	282	A0A239VBQ4_Bacteria_Actinobacteria_Actinobacteria_Micrococcales_Dermatophilaceae_Dermatophilus_congolensis
K6W882	Kineosphaera limosa	290	16	271	K6W882_Bacteria_Actinobacteria_Actinobacteria_Micrococcales_Dermatophilaceae_Kineosphaera_limosa
H5UVM2	Mobilicoccus pelagius	661	35	292	H5UVM2_Bacteria_Actinobacteria_Actinobacteria_Micrococcales_Dermatophilaceae_Mobilicoccus_pelagius
A0A176QEZ1	Janibacter melonis	294	30	277	A0A176QEZ1_Bacteria_Actinobacteria_Actinobacteria_Micrococcales_Intrasporangiaceae_Janibacter_melonis
A0A542DY82	Lapillicoccus jejuensis	316	22	272	A0A542DY82_Bacteria_Actinobacteria_Actinobacteria_Micrococcales_Intrasporangiaceae_Lapillicoccus_jejuensis
A0A1U7MQY1	Ornithinimicrobium sp.	282	24	266	A0A1U7MQY1_Bacteria_Actinobacteria_Actinobacteria_Micrococcales_Intrasporangiaceae_Ornithinimicrobium_sp._CNJ-824
A0A542ZJM7	Oryzihumus leptocrescens	315	25	283	A0A542ZJM7_Bacteria_Actinobacteria_Actinobacteria_Micrococcales_Intrasporangiaceae_Oryzihumus_leptocrescens
A0A1B1NCN3	Serinicoccus sp.	307	24	281	A0A1B1NCN3_Bacteria_Actinobacteria_Actinobacteria_Micrococcales_Intrasporangiaceae_Serinicoccus_sp._JLT9
A0A077LXI1	Tetrasphaera japonica	293	21	277	A0A077LXI1_Bacteria_Actinobacteria_Actinobacteria_Micrococcales_Intrasporangiaceae_Tetrasphaera_japonica
C7QZK6	Jonesia denitrificans	312	24	277	C7QZK6_Bacteria_Actinobacteria_Actinobacteria_Micrococcales_Jonesiaceae_Jonesia_denitrificans
A0A2M8WTB1	Luteimicrobium subarcticum	314	22	270	A0A2M8WTB1_Bacteria_Actinobacteria_Actinobacteria_Micrococcales_Luteimicrobium_subarcticum
U1LS07	Agrococcus pavilionensis	302	21	270	U1LS07_Bacteria_Actinobacteria_Actinobacteria_Micrococcales_Microbacteriaceae_Agrococcus_pavilionensis
A0A1B1BIX2	Cryobacterium arcticum	302	34	281	A0A1B1BIX2_Bacteria_Actinobacteria_Actinobacteria_Micrococcales_Microbacteriaceae_Cryobacterium_arcticum
A0A2W1Y0W8	Curtobacterium sp.	301	20	270	A0A2W1Y0W8_Bacteria_Actinobacteria_Actinobacteria_Micrococcales_Microbacteriaceae_Curtobacterium_sp._MCBD17_040
A0A0Q6Q661	Leifsonia sp.	302	32	281	A0A0Q6Q661_Bacteria_Actinobacteria_Actinobacteria_Micrococcales_Microbacteriaceae_Leifsonia_sp._Root112D2
A0A147ENX8	Leucobacter chromiiresistens	289	9	272	A0A147ENX8_Bacteria_Actinobacteria_Actinobacteria_Micrococcales_Microbacteriaceae_Leucobacter_chromiiresistens
A0A1R4I7M4	Mycetocola reblochoni	288	22	268	A0A1R4I7M4_Bacteria_Actinobacteria_Actinobacteria_Micrococcales_Microbacteriaceae_Mycetocola_reblochoni
A0A1T5L0W3	Okibacterium fritillariae	299	32	282	A0A1T5L0W3_Bacteria_Actinobacteria_Actinobacteria_Micrococcales_Microbacteriaceae_Okibacterium_fritillariae
A0A2S5X5W2	Pseudoclavibacter sp.	289	22	272	A0A2S5X5W2_Bacteria_Actinobacteria_Actinobacteria_Micrococcales_Microbacteriaceae_Pseudoclavibacter_sp._RFBA6
A0A160KPX7	Rathayibacter tritici	848	27	281	A0A160KPX7_Bacteria_Actinobacteria_Actinobacteria_Micrococcales_Microbacteriaceae_Rathayibacter_tritici
A0A2C8Z2N4	Salinibacterium xinjiangense	299	21	270	A0A2C8Z2N4_Bacteria_Actinobacteria_Actinobacteria_Micrococcales_Microbacteriaceae_Salinibacterium_xinjiangense
A0A1B7LYN7	Enteractinococcus helveticum	294	25	274	A0A1B7LYN7_Bacteria_Actinobacteria_Actinobacteria_Micrococcales_Micrococcaceae_Enteractinococcus_helveticum
A0A3N4A754	Kocuria sp.	314	29	277	A0A3N4A754_Bacteria_Actinobacteria_Actinobacteria_Micrococcales_Micrococcaceae_Kocuria_sp._M5W7-7
A0A1L2ZN34	Neomicrococcus aestuarii	316	33	295	A0A1L2ZN34_Bacteria_Actinobacteria_Actinobacteria_Micrococcales_Micrococcaceae_Neomicrococcus_aestuarii
A0A161ILY2	Isoptericola dokdonensis	294	31	273	A0A161ILY2_Bacteria_Actinobacteria_Actinobacteria_Micrococcales_Promicromonosporaceae_Isoptericola_dokdonensis
A0A3N4YS19	Myceligenerans xiligouense	296	23	273	A0A3N4YS19_Bacteria_Actinobacteria_Actinobacteria_Micrococcales_Promicromonosporaceae_Myceligenerans_xiligouense
D1BEE0	Sanguibacter keddieii	297	35	278	D1BEE0_Bacteria_Actinobacteria_Actinobacteria_Micrococcales_Sanguibacteraceae_Sanguibacter_keddieii
A0A2A9EEN4	Sanguibacter soli	298	23	274	A0A2A9EEN4_Bacteria_Actinobacteria_Actinobacteria_Micrococcales_Sanguibacteraceae_Sanguibacter_soli
G8S687	Actinoplanes sp.	295	110	NA	G8S687_Bacteria_Actinobacteria_Actinobacteria_Micromonosporales_Micromonosporaceae_Actinoplanes_sp._SE50
A0A239M867	Asanoa hainanensis	285	16	271	A0A239M867_Bacteria_Actinobacteria_Actinobacteria_Micromonosporales_Micromonosporaceae_Asanoa_hainanensis
A0A239M939	Asanoa hainanensis	317	48	296	A0A239M939_Bacteria_Actinobacteria_Actinobacteria_Micromonosporales_Micromonosporaceae_Asanoa_hainanensis
A0A3N2P5F7	Micromonospora sp.	284	4	253	A0A3N2P5F7_Bacteria_Actinobacteria_Actinobacteria_Micromonosporales_Micromonosporaceae_Micromonospora_sp._HM5-17
A0A248YNN8	Plantactinospora sp.	294	21	280	A0A248YNN8_Bacteria_Actinobacteria_Actinobacteria_Micromonosporales_Micromonosporaceae_Plantactinospora_sp._KBS50
C8X6L3	Nakamurella multipartita	293	22	280	C8X6L3_Bacteria_Actinobacteria_Actinobacteria_Nakamurellales_Nakamurellaceae_Nakamurella_multipartita
A0A4U6QBE8	Nakamurella sp.	316	37	302	A0A4U6QBE8_Bacteria_Actinobacteria_Actinobacteria_Nakamurellales_Nakamurellaceae_Nakamurella_sp._N5BH11
A0A3G8ZQT2	Nakamurella sp.	293	25	279	A0A3G8ZQT2_Bacteria_Actinobacteria_Actinobacteria_Nakamurellales_Nakamurellaceae_Nakamurella_sp._s14-144
A0A1H1TIV1	Actinopolymorpha singaporensis	289	16	274	A0A1H1TIV1_Bacteria_Actinobacteria_Actinobacteria_Propionibacteriales_Nocardioidaceae_Actinopolymorpha_singaporensis
A0A1H1TIR9	Actinopolymorpha singaporensis	300	31	281	A0A1H1TIR9_Bacteria_Actinobacteria_Actinobacteria_Propionibacteriales_Nocardioidaceae_Actinopolymorpha_singaporensis
A0A3N6WL25	Aeromicrobium camelliae	292	31	267	A0A3N6WL25_Bacteria_Actinobacteria_Actinobacteria_Propionibacteriales_Nocardioidaceae_Aeromicrobium_camelliae
A0A4R1ASZ9	Aeromicrobium sp.	294	29	278	A0A4R1ASZ9_Bacteria_Actinobacteria_Actinobacteria_Propionibacteriales_Nocardioidaceae_Aeromicrobium_sp._IC_218
A0A1H2NFY3	Friedmanniella sagamiharensis	337	41	310	A0A1H2NFY3_Bacteria_Actinobacteria_Actinobacteria_Propionibacteriales_Nocardioidaceae_Friedmanniella_sagamiharensis
D2PPZ1	Kribbella flavida	317	28	287	D2PPZ1_Bacteria_Actinobacteria_Actinobacteria_Propionibacteriales_Nocardioidaceae_Kribbella_flavida
A0A2N9JLJ5	Micropruina glycogenica	274	8	259	A0A2N9JLJ5_Bacteria_Actinobacteria_Actinobacteria_Propionibacteriales_Nocardioidaceae_Micropruina_glycogenica
A0A4P7UDU0	Nocardioides daphniae	832	33	280	A0A4P7UDU0_Bacteria_Actinobacteria_Actinobacteria_Propionibacteriales_Nocardioidaceae_Nocardioides_daphniae
A0A0Q6VFY6	Nocardioides sp.	294	27	277	A0A0Q6VFY6_Bacteria_Actinobacteria_Actinobacteria_Propionibacteriales_Nocardioidaceae_Nocardioides_sp._Root122
A0A5B8EK42	Nocardioides sp.	530	259	505	A0A5B8EK42_Bacteria_Actinobacteria_Actinobacteria_Propionibacteriales_Nocardioidaceae_Nocardioides_sp._S-1144
A0A2A9CMF4	Propionicimonas paludicola	304	17	271	A0A2A9CMF4_Bacteria_Actinobacteria_Actinobacteria_Propionibacteriales_Nocardioidaceae_Propionicimonas_paludicola
A0A3D9V5X1	Thermasporomyces composti	290	15	275	A0A3D9V5X1_Bacteria_Actinobacteria_Actinobacteria_Propionibacteriales_Nocardioidaceae_Thermasporomyces_composti
A0A3D9V348	Thermasporomyces composti	309	24	277	A0A3D9V348_Bacteria_Actinobacteria_Actinobacteria_Propionibacteriales_Nocardioidaceae_Thermasporomyces_composti
A0A3D9V5F8	Thermasporomyces composti	293	26	274	A0A3D9V5F8_Bacteria_Actinobacteria_Actinobacteria_Propionibacteriales_Nocardioidaceae_Thermasporomyces_composti
A0A367YYJ1	Desertihabitans brevis	304	20	276	A0A367YYJ1_Bacteria_Actinobacteria_Actinobacteria_Propionibacteriales_Propionibacteriaceae_Desertihabitans_brevis
A0A1R4JNG2	Luteococcus japonicus	308	16	273	A0A1R4JNG2_Bacteria_Actinobacteria_Actinobacteria_Propionibacteriales_Propionibacteriaceae_Luteococcus_japonicus
F5XSB0	Microlunatus phosphovorus	299	17	275	F5XSB0_Bacteria_Actinobacteria_Actinobacteria_Propionibacteriales_Propionibacteriaceae_Microlunatus_phosphovorus
A0A4R7JCH8	Naumannella halotolerans	314	25	278	A0A4R7JCH8_Bacteria_Actinobacteria_Actinobacteria_Propionibacteriales_Propionibacteriaceae_Naumannella_halotolerans
A0A4Q2EDY1	bacterium VG341	310	29	287	A0A4Q2EDY1_Bacteria_Actinobacteria_Actinobacteria_Propionibacteriales_Propionibacteriaceae_Propionibacteriaceae_bacterium_VG341
A0A1Q2CKH5	Tessaracoccus aquimaris	294	16	272	A0A1Q2CKH5_Bacteria_Actinobacteria_Actinobacteria_Propionibacteriales_Propionibacteriaceae_Tessaracoccus_aquimaris
A0A1C0ARX4	Tessaracoccus lapidicaptus	294	17	278	A0A1C0ARX4_Bacteria_Actinobacteria_Actinobacteria_Propionibacteriales_Propionibacteriaceae_Tessaracoccus_lapidicaptus
A0A1G9I9W5	Tessaracoccus oleiagri	298	19	276	A0A1G9I9W5_Bacteria_Actinobacteria_Actinobacteria_Propionibacteriales_Propionibacteriaceae_Tessaracoccus_oleiagri
A0A2I7YNV3	Actinoalloteichus sp.	355	29	291	A0A2I7YNV3_Bacteria_Actinobacteria_Actinobacteria_Pseudonocardiales_Pseudonocardiaceae_Actinoalloteichus_sp._AHMU_CJ021
A0A2I7YL05	Actinoalloteichus sp.	298	27	275	A0A2I7YL05_Bacteria_Actinobacteria_Actinobacteria_Pseudonocardiales_Pseudonocardiaceae_Actinoalloteichus_sp._AHMU_CJ021
A0A1H9NMG4	Actinokineospora terrae	298	23	275	A0A1H9NMG4_Bacteria_Actinobacteria_Actinobacteria_Pseudonocardiales_Pseudonocardiaceae_Actinokineospora_terrae
A0A1G9U2K8	Allokutzneria albata	547	45	280	A0A1G9U2K8_Bacteria_Actinobacteria_Actinobacteria_Pseudonocardiales_Pseudonocardiaceae_Allokutzneria_albata
R4SZD9	Amycolatopsis keratiniphila	318	29	291	R4SZD9_Bacteria_Actinobacteria_Actinobacteria_Pseudonocardiales_Pseudonocardiaceae_Amycolatopsis_keratiniphila
A0A076MRA6	Amycolatopsis methanolica	320	28	286	A0A076MRA6_Bacteria_Actinobacteria_Actinobacteria_Pseudonocardiales_Pseudonocardiaceae_Amycolatopsis_methanolica
A0A558A449	Amycolatopsis rhizosphaerae	275	16	270	A0A558A449_Bacteria_Actinobacteria_Actinobacteria_Pseudonocardiales_Pseudonocardiaceae_Amycolatopsis_rhizosphaerae
A0A2A9G0C8	Amycolatopsis sulphurea	286	16	271	A0A2A9G0C8_Bacteria_Actinobacteria_Actinobacteria_Pseudonocardiales_Pseudonocardiaceae_Amycolatopsis_sulphurea
A0A2A9G2I2	Amycolatopsis sulphurea	290	19	269	A0A2A9G2I2_Bacteria_Actinobacteria_Actinobacteria_Pseudonocardiales_Pseudonocardiaceae_Amycolatopsis_sulphurea
W7TAZ0	Kutzneria sp.	293	28	269	W7TAZ0_Bacteria_Actinobacteria_Actinobacteria_Pseudonocardiales_Pseudonocardiaceae_Kutzneria_sp._744
A0A2T0LR20	Prauserella shujinwangii	313	43	292	A0A2T0LR20_Bacteria_Actinobacteria_Actinobacteria_Pseudonocardiales_Pseudonocardiaceae_Prauserella_shujinwangii
A0A511CYK7	Pseudonocardia asaccharolytica	303	23	282	A0A511CYK7_Bacteria_Actinobacteria_Actinobacteria_Pseudonocardiales_Pseudonocardiaceae_Pseudonocardia_asaccharolytica
A0A4R1HSY7	Pseudonocardia endophytica	304	21	283	A0A4R1HSY7_Bacteria_Actinobacteria_Actinobacteria_Pseudonocardiales_Pseudonocardiaceae_Pseudonocardia_endophytica
A0A263DE30	Pseudonocardia sp.	313	32	293	A0A263DE30_Bacteria_Actinobacteria_Actinobacteria_Pseudonocardiales_Pseudonocardiaceae_Pseudonocardia_sp._MH-G8
C7MXP0	Saccharomonospora viridis	288	15	274	C7MXP0_Bacteria_Actinobacteria_Actinobacteria_Pseudonocardiales_Pseudonocardiaceae_Saccharomonospora_viridis
C7MTB1	Saccharomonospora viridis	321	29	289	C7MTB1_Bacteria_Actinobacteria_Actinobacteria_Pseudonocardiales_Pseudonocardiaceae_Saccharomonospora_viridis
A4FHS4	Saccharopolyspora erythraea	297	28	282	A4FHS4_Bacteria_Actinobacteria_Actinobacteria_Pseudonocardiales_Pseudonocardiaceae_Saccharopolyspora_erythraea
A4FFI8	Saccharopolyspora erythraea	327	29	287	A4FFI8_Bacteria_Actinobacteria_Actinobacteria_Pseudonocardiales_Pseudonocardiaceae_Saccharopolyspora_erythraea
A4FHS5	Saccharopolyspora erythraea	298	34	281	A4FHS5_Bacteria_Actinobacteria_Actinobacteria_Pseudonocardiales_Pseudonocardiaceae_Saccharopolyspora_erythraea
K0K1X9	Saccharothrix espanaensis	308	30	291	K0K1X9_Bacteria_Actinobacteria_Actinobacteria_Pseudonocardiales_Pseudonocardiaceae_Saccharothrix_espanaensis
A0A0F0HQD4	Saccharothrix sp.	296	25	282	A0A0F0HQD4_Bacteria_Actinobacteria_Actinobacteria_Pseudonocardiales_Pseudonocardiaceae_Saccharothrix_sp._ST-888
A0A0F0HNV5	Saccharothrix sp.	316	22	302	A0A0F0HNV5_Bacteria_Actinobacteria_Actinobacteria_Pseudonocardiales_Pseudonocardiaceae_Saccharothrix_sp._ST-888
A0A1M5ABR3	Streptoalloteichus hindustanus	328	38	300	A0A1M5ABR3_Bacteria_Actinobacteria_Actinobacteria_Pseudonocardiales_Pseudonocardiaceae_Streptoalloteichus_hindustanus
A0A1I5XFW5	Yuhushiella deserti	323	29	290	A0A1I5XFW5_Bacteria_Actinobacteria_Actinobacteria_Pseudonocardiales_Pseudonocardiaceae_Yuhushiella_deserti
A0A1E7ND31	Kitasatospora aureofaciens	285	14	271	A0A1E7ND31_Bacteria_Actinobacteria_Actinobacteria_Streptomycetales_Streptomycetaceae_Kitasatospora_aureofaciens
E4N8Q6	Kitasatospora setae	319	22	306	E4N8Q6_Bacteria_Actinobacteria_Actinobacteria_Streptomycetales_Streptomycetaceae_Kitasatospora_setae
A0A0Q8Q0P0	Kitasatospora sp.	308	22	294	A0A0Q8Q0P0_Bacteria_Actinobacteria_Actinobacteria_Streptomycetales_Streptomycetaceae_Kitasatospora_sp._Root187
A0A2X0ITJ3	Streptacidiphilus pinicola	298	15	283	A0A2X0ITJ3_Bacteria_Actinobacteria_Actinobacteria_Streptomycetales_Streptomycetaceae_Streptacidiphilus_pinicola
A0A345T5A1	Streptacidiphilus sp.	285	14	271	A0A345T5A1_Bacteria_Actinobacteria_Actinobacteria_Streptomycetales_Streptomycetaceae_Streptacidiphilus_sp._DSM_106435
A0A345SSR5	Streptacidiphilus sp.	309	5	291	A0A345SSR5_Bacteria_Actinobacteria_Actinobacteria_Streptomycetales_Streptomycetaceae_Streptacidiphilus_sp._DSM_106435
A0A1E7JSP4	Streptomyces abyssalis	304	17	288	A0A1E7JSP4_Bacteria_Actinobacteria_Actinobacteria_Streptomycetales_Streptomycetaceae_Streptomyces_abyssalis
A0A1E5P3G2	Streptomyces agglomeratus	300	19	288	A0A1E5P3G2_Bacteria_Actinobacteria_Actinobacteria_Streptomycetales_Streptomycetaceae_Streptomyces_agglomeratus
F8JNJ6	Streptomyces cattleya	342	29	306	F8JNJ6_Bacteria_Actinobacteria_Actinobacteria_Streptomycetales_Streptomycetaceae_Streptomyces_cattleya
F8JZK5	Streptomyces cattleya	317	35	300	F8JZK5_Bacteria_Actinobacteria_Actinobacteria_Streptomycetales_Streptomycetaceae_Streptomyces_cattleya
E2PZ44	Streptomyces clavuligerus	313	24	292	E2PZ44_Bacteria_Actinobacteria_Actinobacteria_Streptomycetales_Streptomycetaceae_Streptomyces_clavuligerus
Q9X7V4	Streptomyces coelicolor	303	19	284	Q9X7V4_Bacteria_Actinobacteria_Actinobacteria_Streptomycetales_Streptomycetaceae_Streptomyces_coelicolor
A0A1J7C2N6	Streptomyces gilvigriseus	297	27	283	A0A1J7C2N6_Bacteria_Actinobacteria_Actinobacteria_Streptomycetales_Streptomycetaceae_Streptomyces_gilvigriseus
A0A1J7BAV4	Streptomyces gilvigriseus	321	16	275	A0A1J7BAV4_Bacteria_Actinobacteria_Actinobacteria_Streptomycetales_Streptomycetaceae_Streptomyces_gilvigriseus
A0A4R4TIM2	Streptomyces hainanensis	305	17	289	A0A4R4TIM2_Bacteria_Actinobacteria_Actinobacteria_Streptomycetales_Streptomycetaceae_Streptomyces_hainanensis
A0A3A9YSG4	Streptomyces hoynatensis	324	29	290	A0A3A9YSG4_Bacteria_Actinobacteria_Actinobacteria_Streptomycetales_Streptomycetaceae_Streptomyces_hoynatensis
A0A2K8P9G5	Streptomyces lavendulae	319	28	291	A0A2K8P9G5_Bacteria_Actinobacteria_Actinobacteria_Streptomycetales_Streptomycetaceae_Streptomyces_lavendulae
A0A1E7KBR2	Streptomyces qinglanensis	309	21	280	A0A1E7KBR2_Bacteria_Actinobacteria_Actinobacteria_Streptomycetales_Streptomycetaceae_Streptomyces_qinglanensis
A0A1E7K3M9	Streptomyces qinglanensis	319	29	290	A0A1E7K3M9_Bacteria_Actinobacteria_Actinobacteria_Streptomycetales_Streptomycetaceae_Streptomyces_qinglanensis
A0A1H9FLL5	Streptomyces radiopugnans	348	29	291	A0A1H9FLL5_Bacteria_Actinobacteria_Actinobacteria_Streptomycetales_Streptomycetaceae_Streptomyces_radiopugnans
A0A1T3NV54	Streptomyces scabrisporus	293	15	269	A0A1T3NV54_Bacteria_Actinobacteria_Actinobacteria_Streptomycetales_Streptomycetaceae_Streptomyces_scabrisporus
A0A1T3P7J2	Streptomyces scabrisporus	267	4	252	A0A1T3P7J2_Bacteria_Actinobacteria_Actinobacteria_Streptomycetales_Streptomycetaceae_Streptomyces_scabrisporus
D6K7D9	Streptomyces sp.	298	17	281	D6K7D9_Bacteria_Actinobacteria_Actinobacteria_Streptomycetales_Streptomycetaceae_Streptomyces_sp._e14
A0A2U3BZR6	Streptomyces sp.	308	24	285	A0A2U3BZR6_Bacteria_Actinobacteria_Actinobacteria_Streptomycetales_Streptomycetaceae_Streptomyces_sp._ICBB_8177
A0A1C5CKW9	Streptomyces sp.	305	18	287	A0A1C5CKW9_Bacteria_Actinobacteria_Actinobacteria_Streptomycetales_Streptomycetaceae_Streptomyces_sp._MnatMP-M17
A0A1B9F1R5	Streptomyces sp.	317	29	288	A0A1B9F1R5_Bacteria_Actinobacteria_Actinobacteria_Streptomycetales_Streptomycetaceae_Streptomyces_sp._PTY087I2
A0A2S4XKG1	Streptomyces sp.	325	31	269	A0A2S4XKG1_Bacteria_Actinobacteria_Actinobacteria_Streptomycetales_Streptomycetaceae_Streptomyces_sp._Ru73
A0A2B8ARI0	Streptomyces sp.	326	26	291	A0A2B8ARI0_Bacteria_Actinobacteria_Actinobacteria_Streptomycetales_Streptomycetaceae_Streptomyces_sp._Ru87
A0A1V1YWA4	Streptomyces sp.	276	16	274	A0A1V1YWA4_Bacteria_Actinobacteria_Actinobacteria_Streptomycetales_Streptomycetaceae_Streptomyces_sp._WAC00263
A0A1V1YYS8	Streptomyces sp.	287	16	273	A0A1V1YYS8_Bacteria_Actinobacteria_Actinobacteria_Streptomycetales_Streptomycetaceae_Streptomyces_sp._WAC00263
A0A2V4P3A9	Streptomyces tateyamensis	285	14	271	A0A2V4P3A9_Bacteria_Actinobacteria_Actinobacteria_Streptomycetales_Streptomycetaceae_Streptomyces_tateyamensis
A0A372LWX4	Streptomyces triticagri	301	19	286	A0A372LWX4_Bacteria_Actinobacteria_Actinobacteria_Streptomycetales_Streptomycetaceae_Streptomyces_triticagri
A0A1V4AE63	Streptomyces tsukubensis	302	19	289	A0A1V4AE63_Bacteria_Actinobacteria_Actinobacteria_Streptomycetales_Streptomycetaceae_Streptomyces_tsukubensis
A0A1Q4VC11	Streptomyces uncialis	316	28	287	A0A1Q4VC11_Bacteria_Actinobacteria_Actinobacteria_Streptomycetales_Streptomycetaceae_Streptomyces_uncialis
A0A1Q4V3P6	Streptomyces uncialis	337	29	290	A0A1Q4V3P6_Bacteria_Actinobacteria_Actinobacteria_Streptomycetales_Streptomycetaceae_Streptomyces_uncialis
A0A0T6LPY7	Streptomyces vitaminophilus	319	33	295	A0A0T6LPY7_Bacteria_Actinobacteria_Actinobacteria_Streptomycetales_Streptomycetaceae_Streptomyces_vitaminophilus
A0A2T0QEC0	Allonocardiopsis opalescens	318	29	287	A0A2T0QEC0_Bacteria_Actinobacteria_Actinobacteria_Streptosporangiales_Allonocardiopsis_opalescens
D7B4H8	Nocardiopsis dassonvillei	325	31	294	D7B4H8_Bacteria_Actinobacteria_Actinobacteria_Streptosporangiales_Nocardiopsaceae_Nocardiopsis_dassonvillei
D7B2Q6	Nocardiopsis dassonvillei	564	40	273	D7B2Q6_Bacteria_Actinobacteria_Actinobacteria_Streptosporangiales_Nocardiopsaceae_Nocardiopsis_dassonvillei
Q47KB3	Thermobifida fusca	330	28	290	Q47KB3_Bacteria_Actinobacteria_Actinobacteria_Streptosporangiales_Nocardiopsaceae_Thermobifida_fusca
W2F014	Microbispora sp.	287	15	272	W2F014_Bacteria_Actinobacteria_Actinobacteria_Streptosporangiales_Streptosporangiaceae_Microbispora_sp._ATCC_PTA-5024
A0A1G8I363	Sinosporangium album	349	35	302	A0A1G8I363_Bacteria_Actinobacteria_Actinobacteria_Streptosporangiales_Streptosporangiaceae_Sinosporangium_album
A0A367FJY1	Sphaerisporangium album	289	14	275	A0A367FJY1_Bacteria_Actinobacteria_Actinobacteria_Streptosporangiales_Streptosporangiaceae_Sphaerisporangium_album
A0A367F037	Sphaerisporangium album	299	16	272	A0A367F037_Bacteria_Actinobacteria_Actinobacteria_Streptosporangiales_Streptosporangiaceae_Sphaerisporangium_album
A0A367FKF1	Sphaerisporangium album	270	4	256	A0A367FKF1_Bacteria_Actinobacteria_Actinobacteria_Streptosporangiales_Streptosporangiaceae_Sphaerisporangium_album
A0A543IWI4	Thermopolyspora flexuosa	326	43	299	A0A543IWI4_Bacteria_Actinobacteria_Actinobacteria_Streptosporangiales_Streptosporangiaceae_Thermopolyspora_flexuosa
A0A543CVB2	Actinoallomurus bryophytorum	285	17	271	A0A543CVB2_Bacteria_Actinobacteria_Actinobacteria_Streptosporangiales_Thermomonosporaceae_Actinoallomurus_bryophytorum
A0A543CSI1	Actinoallomurus bryophytorum	317	29	290	A0A543CSI1_Bacteria_Actinobacteria_Actinobacteria_Streptosporangiales_Thermomonosporaceae_Actinoallomurus_bryophytorum
A0A543CVV4	Actinoallomurus bryophytorum	283	16	262	A0A543CVV4_Bacteria_Actinobacteria_Actinobacteria_Streptosporangiales_Thermomonosporaceae_Actinoallomurus_bryophytorum
A0A2P4UEJ8	Actinomadura sp.	284	21	271	A0A2P4UEJ8_Bacteria_Actinobacteria_Actinobacteria_Streptosporangiales_Thermomonosporaceae_Actinomadura_sp._5-2
A0A372GCD5	Actinomadura sp.	305	25	291	A0A372GCD5_Bacteria_Actinobacteria_Actinobacteria_Streptosporangiales_Thermomonosporaceae_Actinomadura_sp._LHW52907
A0A372GMJ5	Actinomadura sp.	290	14	276	A0A372GMJ5_Bacteria_Actinobacteria_Actinobacteria_Streptosporangiales_Thermomonosporaceae_Actinomadura_sp._LHW52907
A0A372G9N4	Actinomadura sp.	311	23	284	A0A372G9N4_Bacteria_Actinobacteria_Actinobacteria_Streptosporangiales_Thermomonosporaceae_Actinomadura_sp._LHW52907
A0A372GME6	Actinomadura sp.	310	20	269	A0A372GME6_Bacteria_Actinobacteria_Actinobacteria_Streptosporangiales_Thermomonosporaceae_Actinomadura_sp._LHW52907
A0A365H3Z0	Actinomadura sp.	304	16	272	A0A365H3Z0_Bacteria_Actinobacteria_Actinobacteria_Streptosporangiales_Thermomonosporaceae_Actinomadura_sp._LHW63021
A0A2P6U7N1	Actinomadura viridilutea	333	29	291	A0A2P6U7N1_Bacteria_Actinobacteria_Actinobacteria_Streptosporangiales_Thermomonosporaceae_Actinomadura_viridilutea
C8WK70	Eggerthella lenta	292	21	273	C8WK70_Bacteria_Actinobacteria_Coriobacteriia_Eggerthellales_Eggerthellaceae_Eggerthella_lenta
A0A411YL50	Egibacter rhizosphaerae	297	8	266	A0A411YL50_Bacteria_Actinobacteria_Nitriliruptoria_Egibacterales_Egibacteraceae_Egibacter_rhizosphaerae
A0A346Y1H0	Euzebya sp.	370	57	313	A0A346Y1H0_Bacteria_Actinobacteria_Nitriliruptoria_Euzebyales_Euzebyaceae_Euzebya_sp._DY32-46
Q1AXR7	Rubrobacter xylanophilus	313	29	282	Q1AXR7_Bacteria_Actinobacteria_Rubrobacteria_Rubrobacterales_Rubrobacteraceae_Rubrobacter_xylanophilus
A0A1Y0H853	bacterium Uphvl-Ar2	307	35	291	A0A1Y0H853_Bacteria_Armatimonadetes_Armatimonadetes_bacterium_Uphvl-Ar2
A0A402D248	Capsulimonas corticalis	287	19	271	A0A402D248_Bacteria_Armatimonadetes_Armatimonadia_Capsulimonadales_Capsulimonadaceae_Capsulimonas_corticalis
S0EUQ9	Chthonomonas calidirosea	306	28	283	S0EUQ9_Bacteria_Armatimonadetes_Chthonomonadetes_Chthonomonadales_Chthonomonadaceae_Chthonomonas_calidirosea
S0EX58	Chthonomonas calidirosea	302	35	287	S0EX58_Bacteria_Armatimonadetes_Chthonomonadetes_Chthonomonadales_Chthonomonadaceae_Chthonomonas_calidirosea
A0A068NSB9	Fimbriimonas ginsengisoli	298	34	286	A0A068NSB9_Bacteria_Armatimonadetes_Fimbriimonadia_Fimbriimonadales_Fimbriimonadaceae_Fimbriimonas_ginsengisoli
A0A1H9AI14	bacterium A52C2	279	15	266	A0A1H9AI14_Bacteria_bacterium_A52C2
A0A1H9AIB3	bacterium A52C2	289	14	281	A0A1H9AIB3_Bacteria_bacterium_A52C2
A0A2H5XVB6	bacterium HR20	284	9	262	A0A2H5XVB6_Bacteria_bacterium_HR20
A0A2H5XVU9	bacterium HR20	333	43	309	A0A2H5XVU9_Bacteria_bacterium_HR20
A0A2H5Y1A6	bacterium HR21	307	37	291	A0A2H5Y1A6_Bacteria_bacterium_HR21
A0A2H5YDX8	bacterium HR23	309	35	286	A0A2H5YDX8_Bacteria_bacterium_HR23
A0A2H5YJZ8	bacterium HR24	274	3	255	A0A2H5YJZ8_Bacteria_bacterium_HR24
A0A2H5ZB20	bacterium HR29	297	25	273	A0A2H5ZB20_Bacteria_bacterium_HR29
A0A4Q2RIU4	bacterium RmlP001	270	6	252	A0A4Q2RIU4_Bacteria_bacterium_RmlP001
A0A4Q2RHT2	bacterium RmlP001	312	14	276	A0A4Q2RHT2_Bacteria_bacterium_RmlP001
A0A4Q2RH02	bacterium RmlP001	293	13	261	A0A4Q2RH02_Bacteria_bacterium_RmlP001
A0A4Q5NZB7	Bacteria bacterium	301	25	283	A0A4Q5NZB7_Bacteria_bacterium
A0A142L0K0	bacterium UKL13-3	278	18	259	A0A142L0K0_Bacteria_Bacteroidetes_Bacteroidetes_bacterium_UKL13-3
A0A2A8D284	Longibacter salinarum	309	21	282	A0A2A8D284_Bacteria_Bacteroidetes_Bacteroidetes_Order_II._Incertae_sedis_Rhodothermaceae_Longibacter_salinarum
A0A0K8QVD9	bacterium 6E	305	44	285	A0A0K8QVD9_Bacteria_Bacteroidetes_Bacteroidia_Bacteroidales_Bacteroidales_bacterium_6E
R5VKV9	CAG 561	NA	NA	NA	R5VKV9_Bacteria_Bacteroidetes_Bacteroidia_Bacteroidales_Odoribacteraceae_Odoribacter_laneus_CAG_561
A0A0A2ELP9	COT-184 OH4590	280	19	262	A0A0A2ELP9_Bacteria_Bacteroidetes_Bacteroidia_Bacteroidales_Porphyromonadaceae_Porphyromonadaceae_bacterium_COT-184_OH4590
A0A0A2DVQ5	Porphyromonas sp.	268	8	248	A0A0A2DVQ5_Bacteria_Bacteroidetes_Bacteroidia_Bacteroidales_Porphyromonadaceae_Porphyromonas_sp._COT-108_OH1349
A0A1G6NWN6	Williamwhitmania taraxaci	277	17	258	A0A1G6NWN6_Bacteria_Bacteroidetes_Bacteroidia_Bacteroidales_Williamwhitmaniaceae_Williamwhitmania_taraxaci
A0A1T5CEC7	Alkalitalea saponilacus	277	17	258	A0A1T5CEC7_Bacteria_Bacteroidetes_Bacteroidia_Marinilabiliales_Marinilabiliaceae_Alkalitalea_saponilacus
A0A4Q8RNZ2	bacterium JC017	279	19	258	A0A4Q8RNZ2_Bacteria_Bacteroidetes_Bacteroidia_Marinilabiliales_Marinilabiliaceae_Marinilabiliaceae_bacterium_JC017
A0A2T5BYT6	Mangrovibacterium marinum	277	17	259	A0A2T5BYT6_Bacteria_Bacteroidetes_Bacteroidia_Marinilabiliales_Prolixibacteraceae_Mangrovibacterium_marinum
A0A0S2HXJ2	Salinivirga cyanobacteriivorans	277	18	259	A0A0S2HXJ2_Bacteria_Bacteroidetes_Bacteroidia_Marinilabiliales_Salinivirgaceae_Salinivirga_cyanobacteriivorans
A0A291QUR8	Chitinophaga caeni	281	20	263	A0A291QUR8_Bacteria_Bacteroidetes_Chitinophagia_Chitinophagales_Chitinophagaceae_Chitinophaga_caeni
A0A249SWY4	Chitinophaga sp.	287	21	262	A0A249SWY4_Bacteria_Bacteroidetes_Chitinophagia_Chitinophagales_Chitinophagaceae_Chitinophaga_sp._MD30
A0A257I2T9	bacterium BSSC1	278	18	258	A0A257I2T9_Bacteria_Bacteroidetes_Chitinophagia_Chitinophagales_Chitinophagaceae_Chitinophagaceae_bacterium_BSSC1
A0A1Z5SKC4	bacterium IBVUCB1	279	18	260	A0A1Z5SKC4_Bacteria_Bacteroidetes_Chitinophagia_Chitinophagales_Chitinophagaceae_Chitinophagaceae_bacterium_IBVUCB1
A0A4V2A111	Chitinophagaceae bacterium	280	21	260	A0A4V2A111_Bacteria_Bacteroidetes_Chitinophagia_Chitinophagales_Chitinophagaceae_Chitinophagaceae_bacterium
A0A1M5DSX5	Cnuella takakiae	279	20	260	A0A1M5DSX5_Bacteria_Bacteroidetes_Chitinophagia_Chitinophagales_Chitinophagaceae_Cnuella_takakiae
A0A3E1NFI9	Deminuibacter soli	278	19	258	A0A3E1NFI9_Bacteria_Bacteroidetes_Chitinophagia_Chitinophagales_Chitinophagaceae_Deminuibacter_soli
A0A3M9ND35	Ferruginibacter sp.	278	18	259	A0A3M9ND35_Bacteria_Bacteroidetes_Chitinophagia_Chitinophagales_Chitinophagaceae_Ferruginibacter_sp._BO-59
A0A2S7T174	Flavipsychrobacter stenotrophus	278	19	260	A0A2S7T174_Bacteria_Bacteroidetes_Chitinophagia_Chitinophagales_Chitinophagaceae_Flavipsychrobacter_stenotrophus
A0A172TZE6	Flavisolibacter tropicus	279	20	260	A0A172TZE6_Bacteria_Bacteroidetes_Chitinophagia_Chitinophagales_Chitinophagaceae_Flavisolibacter_tropicus
A0A2W7RUJ1	Hydrotalea sandarakina	278	19	258	A0A2W7RUJ1_Bacteria_Bacteroidetes_Chitinophagia_Chitinophagales_Chitinophagaceae_Hydrotalea_sandarakina
A0A4Q1CH34	Lacibacter sp.	278	18	258	A0A4Q1CH34_Bacteria_Bacteroidetes_Chitinophagia_Chitinophagales_Chitinophagaceae_Lacibacter_sp._TTM-7
A0A3B7MST9	Pseudoflavitalea sp.	277	18	260	A0A3B7MST9_Bacteria_Bacteroidetes_Chitinophagia_Chitinophagales_Chitinophagaceae_Pseudoflavitalea_sp._5GH32-13
A0A2T7QAH8	Terrimonas sp.	278	18	259	A0A2T7QAH8_Bacteria_Bacteroidetes_Chitinophagia_Chitinophagales_Chitinophagaceae_Terrimonas_sp._NS-102
I4AIY0	Bernardetia litoralis	298	38	278	I4AIY0_Bacteria_Bacteroidetes_Cytophagia_Cytophagales_Bernardetiaceae_Bernardetia_litoralis
A0A1G9M4X5	Catalinimonas alkaloidigena	280	20	260	A0A1G9M4X5_Bacteria_Bacteroidetes_Cytophagia_Cytophagales_Catalimonadaceae_Catalinimonas_alkaloidigena
A0A364XXB1	Chryseolinea flava	278	19	260	A0A364XXB1_Bacteria_Bacteroidetes_Cytophagia_Cytophagales_Chryseolinea_flava
K1LZG5	Cecembia lonarensis	282	22	264	K1LZG5_Bacteria_Bacteroidetes_Cytophagia_Cytophagales_Cyclobacteriaceae_Cecembia_lonarensis
A0A4R4KQ47	Arundinibacter roseus	283	18	258	A0A4R4KQ47_Bacteria_Bacteroidetes_Cytophagia_Cytophagales_Cytophagaceae_Arundinibacter_roseus
A0A401U5X9	Chryseotalea sanaruensis	279	20	261	A0A401U5X9_Bacteria_Bacteroidetes_Cytophagia_Cytophagales_Cytophagaceae_Chryseotalea_sanaruensis
A0A2W7NSV6	Cytophaga xylanolytica	279	18	260	A0A2W7NSV6_Bacteria_Bacteroidetes_Cytophagia_Cytophagales_Cytophagaceae_Cytophaga_xylanolytica
A0A257IT37	bacterium BCCC1	278	20	258	A0A257IT37_Bacteria_Bacteroidetes_Cytophagia_Cytophagales_Cytophagaceae_Cytophagaceae_bacterium_BCCC1
A0A316ANK7	Dyadobacter jejuensis	278	20	258	A0A316ANK7_Bacteria_Bacteroidetes_Cytophagia_Cytophagales_Cytophagaceae_Dyadobacter_jejuensis
A0A239KS15	Ekhidna lutea	280	18	259	A0A239KS15_Bacteria_Bacteroidetes_Cytophagia_Cytophagales_Cytophagaceae_Ekhidna_lutea
I0K450	Fibrella aestuarina	278	18	258	I0K450_Bacteria_Bacteroidetes_Cytophagia_Cytophagales_Cytophagaceae_Fibrella_aestuarina
A0A1I1G2Q7	Flexibacter flexilis	277	18	257	A0A1I1G2Q7_Bacteria_Bacteroidetes_Cytophagia_Cytophagales_Cytophagaceae_Flexibacter_flexilis
A0A0P7BEU6	Jiulongibacter sediminis	278	19	258	A0A0P7BEU6_Bacteria_Bacteroidetes_Cytophagia_Cytophagales_Cytophagaceae_Jiulongibacter_sediminis
A0A1Q3H1U5	bacterium AO1-C	278	19	261	A0A1Q3H1U5_Bacteria_Bacteroidetes_Cytophagia_Cytophagales_Cytophagaceae_marine_bacterium_AO1-C
A0A3D9LJS8	Marinoscillum furvescens	277	17	257	A0A3D9LJS8_Bacteria_Bacteroidetes_Cytophagia_Cytophagales_Cytophagaceae_Marinoscillum_furvescens
A0A1T5MES5	Ohtaekwangia koreensis	278	18	260	A0A1T5MES5_Bacteria_Bacteroidetes_Cytophagia_Cytophagales_Cytophagaceae_Ohtaekwangia_koreensis
A0A1G9K111	Siphonobacter aquaeclarae	274	18	260	A0A1G9K111_Bacteria_Bacteroidetes_Cytophagia_Cytophagales_Cytophagaceae_Siphonobacter_aquaeclarae
A0A1G9VD86	Siphonobacter aquaeclarae	277	20	261	A0A1G9VD86_Bacteria_Bacteroidetes_Cytophagia_Cytophagales_Cytophagaceae_Siphonobacter_aquaeclarae
A0A286INE0	TFI 002	279	19	258	A0A286INE0_Bacteria_Bacteroidetes_Cytophagia_Cytophagales_Cytophagales_bacterium_TFI_002
A0A1E5T807	Fabibacter misakiensis	274	17	259	A0A1E5T807_Bacteria_Bacteroidetes_Cytophagia_Cytophagales_Flammeovirgaceae_Fabibacter_misakiensis
L8JT20	Fulvivirga imtechensis	278	19	259	L8JT20_Bacteria_Bacteroidetes_Cytophagia_Cytophagales_Flammeovirgaceae_Fulvivirga_imtechensis
A0A553FJW1	Fulvivirga sp.	278	19	260	A0A553FJW1_Bacteria_Bacteroidetes_Cytophagia_Cytophagales_Flammeovirgaceae_Fulvivirga_sp._M361
A0A315Z4Q7	Sediminitomix flava	281	20	261	A0A315Z4Q7_Bacteria_Bacteroidetes_Cytophagia_Cytophagales_Flammeovirgaceae_Sediminitomix_flava
A0A369QG35	Adhaeribacter sp.	277	17	257	A0A369QG35_Bacteria_Bacteroidetes_Cytophagia_Cytophagales_Hymenobacteraceae_Adhaeribacter_sp._HMF7616
A0A0A7LJV4	Hymenobacter sp.	280	22	260	A0A0A7LJV4_Bacteria_Bacteroidetes_Cytophagia_Cytophagales_Hymenobacteraceae_Hymenobacter_sp._DG25B
A0A2N3IHU4	Raineya orbicola	278	18	258	A0A2N3IHU4_Bacteria_Bacteroidetes_Cytophagia_Cytophagales_Raineyaceae_Raineya_orbicola
A0A1I2HU35	Thermoflexibacter ruber	278	18	258	A0A1I2HU35_Bacteria_Bacteroidetes_Cytophagia_Cytophagales_Thermoflexibacter_ruber
Q26DF6	bacterium BBFL7	279	19	261	Q26DF6_Bacteria_Bacteroidetes_Flavobacteriia_Flavobacteria_bacterium_BBFL7
A0A2W1NN16	Crocinitomix sp.	279	18	259	A0A2W1NN16_Bacteria_Bacteroidetes_Flavobacteriia_Flavobacteriales_Crocinitomicaceae_Crocinitomix_sp._SM1701
F2IK37	Fluviicola taffensis	278	18	259	F2IK37_Bacteria_Bacteroidetes_Flavobacteriia_Flavobacteriales_Crocinitomicaceae_Fluviicola_taffensis
A0A1I7BVX8	Lishizhenia tianjinensis	278	18	259	A0A1I7BVX8_Bacteria_Bacteroidetes_Flavobacteriia_Flavobacteriales_Crocinitomicaceae_Lishizhenia_tianjinensis
A0A5C6VKT4	Luteibaculum oceani	278	20	259	A0A5C6VKT4_Bacteria_Bacteroidetes_Flavobacteriia_Flavobacteriales_Cryomorphaceae_Luteibaculum_oceani
G8R783	Owenweeksia hongkongensis	279	18	261	G8R783_Bacteria_Bacteroidetes_Flavobacteriia_Flavobacteriales_Cryomorphaceae_Owenweeksia_hongkongensis
A0A5C6RYR0	Vicingus serpentipes	279	18	260	A0A5C6RYR0_Bacteria_Bacteroidetes_Flavobacteriia_Flavobacteriales_Cryomorphaceae_Vicingus_serpentipes
A0A023BT98	Aquimarina atlantica	279	19	261	A0A023BT98_Bacteria_Bacteroidetes_Flavobacteriia_Flavobacteriales_Flavobacteriaceae_Aquimarina_atlantica
A0A2S7KMW4	Aureitalea marina	280	18	261	A0A2S7KMW4_Bacteria_Bacteroidetes_Flavobacteriia_Flavobacteriales_Flavobacteriaceae_Aureitalea_marina
A0A0C1ERF7	Chryseobacterium solincola	281	20	263	A0A0C1ERF7_Bacteria_Bacteroidetes_Flavobacteriia_Flavobacteriales_Flavobacteriaceae_Chryseobacterium_solincola
A3U4V6	Croceibacter atlanticus	279	19	261	A3U4V6_Bacteria_Bacteroidetes_Flavobacteriia_Flavobacteriales_Flavobacteriaceae_Croceibacter_atlanticus
A0A3R8VJH0	bacterium 14752	279	18	258	A0A3R8VJH0_Bacteria_Bacteroidetes_Flavobacteriia_Flavobacteriales_Flavobacteriaceae_Flavobacteriaceae_bacterium_14752
A0A345HEU4	Flavobacterium arcticum	279	18	259	A0A345HEU4_Bacteria_Bacteroidetes_Flavobacteriia_Flavobacteriales_Flavobacteriaceae_Flavobacterium_arcticum
A0A1M6BU59	Flavobacterium haoranii	280	20	259	A0A1M6BU59_Bacteria_Bacteroidetes_Flavobacteriia_Flavobacteriales_Flavobacteriaceae_Flavobacterium_haoranii
A0A199XTZ1	Flavobacterium succinicans	279	18	260	A0A199XTZ1_Bacteria_Bacteroidetes_Flavobacteriia_Flavobacteriales_Flavobacteriaceae_Flavobacterium_succinicans
K2NYN3	Galbibacter marinus	278	18	255	K2NYN3_Bacteria_Bacteroidetes_Flavobacteriia_Flavobacteriales_Flavobacteriaceae_Galbibacter_marinus
A0A1L3J1D6	Gramella salexigens	279	18	261	A0A1L3J1D6_Bacteria_Bacteroidetes_Flavobacteriia_Flavobacteriales_Flavobacteriaceae_Gramella_salexigens
A0A345H2Q9	Kordia sp.	279	18	261	A0A345H2Q9_Bacteria_Bacteroidetes_Flavobacteriia_Flavobacteriales_Flavobacteriaceae_Kordia_sp._SMS9
A0A1D8P3Q7	Lutibacter sp.	279	18	260	A0A1D8P3Q7_Bacteria_Bacteroidetes_Flavobacteriia_Flavobacteriales_Flavobacteriaceae_Lutibacter_sp._LPB0138
A0A084TM99	Mangrovimonas yunxiaonensis	278	18	259	A0A084TM99_Bacteria_Bacteroidetes_Flavobacteriia_Flavobacteriales_Flavobacteriaceae_Mangrovimonas_yunxiaonensis
A0A2S7TLI6	Tenacibaculum sp.	281	19	261	A0A2S7TLI6_Bacteria_Bacteroidetes_Flavobacteriia_Flavobacteriales_Flavobacteriaceae_Tenacibaculum_sp._SG-28
F4KXJ0	Haliscomenobacter hydrossis	278	18	258	F4KXJ0_Bacteria_Bacteroidetes_Saprospiria_Saprospirales_Haliscomenobacteraceae_Haliscomenobacter_hydrossis
A0A098S6E3	Phaeodactylibacter xiamenensis	278	18	261	A0A098S6E3_Bacteria_Bacteroidetes_Saprospiria_Saprospirales_Haliscomenobacteraceae_Phaeodactylibacter_xiamenensis
A0A2G0CE05	Lewinella marina	278	17	257	A0A2G0CE05_Bacteria_Bacteroidetes_Saprospiria_Saprospirales_Lewinellaceae_Lewinella_marina
A0A2D0MXX9	Lewinella nigricans	278	18	259	A0A2D0MXX9_Bacteria_Bacteroidetes_Saprospiria_Saprospirales_Lewinellaceae_Lewinella_nigricans
A0A081PCR2	Pedobacter antarcticus	278	18	259	A0A081PCR2_Bacteria_Bacteroidetes_Sphingobacteriia_Sphingobacteriales_Sphingobacteriaceae_Pedobacter_antarcticus
A0A0B8XN85	Pedobacter glucosidilyticus	277	18	257	A0A0B8XN85_Bacteria_Bacteroidetes_Sphingobacteriia_Sphingobacteriales_Sphingobacteriaceae_Pedobacter_glucosidilyticus
C6XX03	Pedobacter heparinus	278	18	259	C6XX03_Bacteria_Bacteroidetes_Sphingobacteriia_Sphingobacteriales_Sphingobacteriaceae_Pedobacter_heparinus
A0A1T5AGK4	Pedobacter luteus	278	18	260	A0A1T5AGK4_Bacteria_Bacteroidetes_Sphingobacteriia_Sphingobacteriales_Sphingobacteriaceae_Pedobacter_luteus
A0A285ZQH7	Pedobacter xixiisoli	284	18	258	A0A285ZQH7_Bacteria_Bacteroidetes_Sphingobacteriia_Sphingobacteriales_Sphingobacteriaceae_Pedobacter_xixiisoli
A0A2T3HK65	Pedobacter yulinensis	288	18	259	A0A2T3HK65_Bacteria_Bacteroidetes_Sphingobacteriia_Sphingobacteriales_Sphingobacteriaceae_Pedobacter_yulinensis
A0A2T3HPL3	Pedobacter yulinensis	280	22	259	A0A2T3HPL3_Bacteria_Bacteroidetes_Sphingobacteriia_Sphingobacteriales_Sphingobacteriaceae_Pedobacter_yulinensis
A0A2A3U7D3	Sphingobacteriaceae bacterium	278	18	260	A0A2A3U7D3_Bacteria_Bacteroidetes_Sphingobacteriia_Sphingobacteriales_Sphingobacteriaceae_Sphingobacteriaceae_bacterium
A0A2T8HIN8	Sphingobacterium sp.	278	18	260	A0A2T8HIN8_Bacteria_Bacteroidetes_Sphingobacteriia_Sphingobacteriales_Sphingobacteriaceae_Sphingobacterium_sp._2c-3
A0A2P7TAT6	UPWRP 1	278	18	259	A0A2P7TAT6_Bacteria_Bacteroidetes_Sphingobacteriia_Sphingobacteriales_Sphingobacteriales_bacterium_UPWRP_1
A0A4Q2ZQM3	Sphingobacteriales bacterium	279	18	259	A0A4Q2ZQM3_Bacteria_Bacteroidetes_Sphingobacteriia_Sphingobacteriales_Sphingobacteriales_bacterium
A0A1B6YAA3	Balneola sp.	307	29	288	A0A1B6YAA3_Bacteria_Balneolaeota_Balneolia_Balneolales_Balneolaceae_Balneola_sp._EhC07
A0A345ULJ6	Cyclonatronum proteinivorum	339	63	323	A0A345ULJ6_Bacteria_Balneolaeota_Candidatus_Cyclonatronum_proteinivorum
W4LB24	Entotheonella factor	304	17	274	W4LB24_Bacteria_Candidatus_Tectomicrobia_Candidatus_Entotheonella_factor
A4SE05	Chlorobium phaeovibrioides	311	33	291	A4SE05_Bacteria_Chlorobi_Chlorobia_Chlorobiales_Chlorobiaceae_Chlorobium_phaeovibrioides
A0A0P6XIS4	Levilinea saccharolytica	291	17	271	A0A0P6XIS4_Bacteria_Chloroflexi_Anaerolineae_Anaerolineales_Anaerolineaceae_Levilinea_saccharolytica
A0A0M9UBT1	Ardenticatena maritima	321	48	295	A0A0M9UBT1_Bacteria_Chloroflexi_Ardenticatenia_Ardenticatenales_Ardenticatenaceae_Ardenticatena_maritima
A0A160T224	Promineofilum breve	333	51	301	A0A160T224_Bacteria_Chloroflexi_Ardenticatenia_Ardenticatenales_Ardenticatenaceae_Candidatus_Promineofilum_breve
I0I6Q8	Caldilinea aerophila	333	49	296	I0I6Q8_Bacteria_Chloroflexi_Caldilineae_Caldilineales_Caldilineaceae_Caldilinea_aerophila
A9WJI5	Chloroflexus aurantiacus	335	64	313	A9WJI5_Bacteria_Chloroflexi_Chloroflexia_Chloroflexales_Chloroflexaceae_Chloroflexus_aurantiacus
A5UV45	Roseiflexus sp.	337	69	315	A5UV45_Bacteria_Chloroflexi_Chloroflexia_Chloroflexales_Roseiflexaceae_Roseiflexus_sp._RS-1
A9B163	Herpetosiphon aurantiacus	324	51	295	A9B163_Bacteria_Chloroflexi_Chloroflexia_Herpetosiphonales_Herpetosiphonaceae_Herpetosiphon_aurantiacus
A0A402A4B6	Tengunoibacter tsumagoiensis	301	18	280	A0A402A4B6_Bacteria_Chloroflexi_Ktedonobacteria_Ktedonobacterales_Dictyobacteraceae_Tengunoibacter_tsumagoiensis
D6TMB2	Ktedonobacter racemifer	311	18	285	D6TMB2_Bacteria_Chloroflexi_Ktedonobacteria_Ktedonobacterales_Ktedonobacteraceae_Ktedonobacter_racemifer
A0A4P6JQA5	Ktedonosporobacter rubrisoli	333	39	298	A0A4P6JQA5_Bacteria_Chloroflexi_Ktedonobacteria_Ktedonobacterales_Ktedonosporobacteraceae_Ktedonosporobacter_rubrisoli
A0A328VJ95	Thermogemmatispora tikiterensis	344	48	308	A0A328VJ95_Bacteria_Chloroflexi_Ktedonobacteria_Thermogemmatisporales_Thermogemmatisporaceae_Thermogemmatispora_tikiterensis
A0A212Q069	Thermoflexus hugenholtzii	328	46	293	A0A212Q069_Bacteria_Chloroflexi_Thermoflexia_Thermoflexales_Thermoflexaceae_Thermoflexus_hugenholtzii
A0A2T1M3E4	Aphanothece hegewaldii	308	30	291	A0A2T1M3E4_Bacteria_Cyanobacteria_Chroococcales_Aphanothecaceae_Aphanothece_hegewaldii
K9YH23	Halothece sp.	309	29	293	K9YH23_Bacteria_Cyanobacteria_Chroococcales_Aphanothecaceae_Halothece_sp._PCC_7418
B7K389	Rippkaea orientalis	310	29	293	B7K389_Bacteria_Cyanobacteria_Chroococcales_Aphanothecaceae_Rippkaea_orientalis
U5DKM0	Rubidibacter lacunae	307	29	288	U5DKM0_Bacteria_Cyanobacteria_Chroococcales_Aphanothecaceae_Rubidibacter_lacunae
L8LM03	Gloeocapsa sp.	312	30	294	L8LM03_Bacteria_Cyanobacteria_Chroococcales_Chroococcaceae_Gloeocapsa_sp._PCC_73106
K9XEC1	Gloeocapsa sp.	310	29	294	K9XEC1_Bacteria_Cyanobacteria_Chroococcales_Chroococcaceae_Gloeocapsa_sp._PCC_7428
K9YLS6	Cyanobacterium stanieri	309	29	291	K9YLS6_Bacteria_Cyanobacteria_Chroococcales_Cyanobacteriaceae_Cyanobacterium_stanieri
A0A2T1EL88	Chlorogloea sp.	308	28	290	A0A2T1EL88_Bacteria_Cyanobacteria_Chroococcales_Entophysalidaceae_Chlorogloea_sp._CCALA_695
A0A2T1DDU2	cyanobacterium CCP2	309	29	294	A0A2T1DDU2_Bacteria_Cyanobacteria_filamentous_cyanobacterium_CCP2
A0A2P8WJF3	cyanobacterium CCP5	309	29	291	A0A2P8WJF3_Bacteria_Cyanobacteria_filamentous_cyanobacterium_CCP5
Q7NJT8	Gloeobacter violaceus	317	50	301	Q7NJT8_Bacteria_Cyanobacteria_Gloeobacteria_Gloeobacterales_Gloeobacteraceae_Gloeobacter_violaceus
A0A1J0ACH0	Gloeomargarita lithophora	299	29	281	A0A1J0ACH0_Bacteria_Cyanobacteria_Gloeoemargaritales_Gloeomargaritaceae_Gloeomargarita_lithophora
A0A0P1BUQ8	Chrysosporum ovalisporum	310	29	295	A0A0P1BUQ8_Bacteria_Cyanobacteria_Nostocales_Aphanizomenonaceae_Chrysosporum_ovalisporum
A0A1Q4RDW0	Calothrix sp.	310	30	295	A0A1Q4RDW0_Bacteria_Cyanobacteria_Nostocales_Calotrichaceae_Calothrix_sp._HK-06
A0A0V7ZFM1	Mastigocoleus testarum	310	29	295	A0A0V7ZFM1_Bacteria_Cyanobacteria_Nostocales_Hapalosiphonaceae_Mastigocoleus_testarum
Q8YVY5	Nostoc sp.	310	30	294	Q8YVY5_Bacteria_Cyanobacteria_Nostocales_Nostocaceae_Nostoc_sp._PCC_7120
X5JG01	Richelia intracellularis	300	20	285	X5JG01_Bacteria_Cyanobacteria_Nostocales_Nostocaceae_Richelia_intracellularis
A0A139WW51	Scytonema hofmannii	310	29	294	A0A139WW51_Bacteria_Cyanobacteria_Nostocales_Scytonemataceae_Scytonema_hofmannii
A0A0C1U8V3	Hassallia byssoidea	310	29	294	A0A0C1U8V3_Bacteria_Cyanobacteria_Nostocales_Tolypothrichaceae_Hassallia_byssoidea
A0A0C1XHM1	Hassallia byssoidea	278	18	259	A0A0C1XHM1_Bacteria_Cyanobacteria_Nostocales_Tolypothrichaceae_Hassallia_byssoidea
B4VVQ7	Coleofasciculus chthonoplastes	299	20	284	B4VVQ7_Bacteria_Cyanobacteria_Oscillatoriales_Coleofasciculaceae_Coleofasciculus_chthonoplastes
K9S643	Geitlerinema sp.	316	37	300	K9S643_Bacteria_Cyanobacteria_Oscillatoriales_Coleofasciculaceae_Geitlerinema_sp._PCC_7407
A0A1L9QXN3	Roseofilum reptotaenium	307	29	290	A0A1L9QXN3_Bacteria_Cyanobacteria_Oscillatoriales_Coleofasciculaceae_Roseofilum_reptotaenium
B8HXF7	Cyanothece sp.	312	30	297	B8HXF7_Bacteria_Cyanobacteria_Oscillatoriales_Cyanothecaceae_Cyanothece_sp._PCC_7425
A0A1E5QFL6	Desertifilum sp.	309	29	293	A0A1E5QFL6_Bacteria_Cyanobacteria_Oscillatoriales_Desertifilaceae_Desertifilum_sp._IPPAS_B-1220
K9W2S3	Crinalium epipsammum	309	29	292	K9W2S3_Bacteria_Cyanobacteria_Oscillatoriales_Gomontiellaceae_Crinalium_epipsammum
D5A2B1	Arthrospira platensis	309	29	293	D5A2B1_Bacteria_Cyanobacteria_Oscillatoriales_Microcoleaceae_Arthrospira_platensis
K9WFD9	Microcoleus sp.	309	28	292	K9WFD9_Bacteria_Cyanobacteria_Oscillatoriales_Microcoleaceae_Microcoleus_sp._PCC_7113
A0A0M1JY95	Planktothricoides sp.	309	29	291	A0A0M1JY95_Bacteria_Cyanobacteria_Oscillatoriales_Microcoleaceae_Planktothricoides_sp._SR001
A0A073CDW5	Planktothrix agardhii	308	29	292	A0A073CDW5_Bacteria_Cyanobacteria_Oscillatoriales_Microcoleaceae_Planktothrix_agardhii
A0A2G4EZK2	Tychonema bourrellyi	309	29	293	A0A2G4EZK2_Bacteria_Cyanobacteria_Oscillatoriales_Microcoleaceae_Tychonema_bourrellyi
A0A0C1Y6U6	Lyngbya confervoides	309	29	293	A0A0C1Y6U6_Bacteria_Cyanobacteria_Oscillatoriales_Oscillatoriaceae_Lyngbya_confervoides
A0YLZ1	Lyngbya sp.	300	20	285	A0YLZ1_Bacteria_Cyanobacteria_Oscillatoriales_Oscillatoriaceae_Lyngbya_sp._PCC_8106
F4XU17	Moorea producens	322	41	307	F4XU17_Bacteria_Cyanobacteria_Oscillatoriales_Oscillatoriaceae_Moorea_producens
K9TDJ6	Oscillatoria acuminata	308	29	293	K9TDJ6_Bacteria_Cyanobacteria_Oscillatoriales_Oscillatoriaceae_Oscillatoria_acuminata
A0A1U7IEW7	Phormidium ambiguum	309	29	292	A0A1U7IEW7_Bacteria_Cyanobacteria_Oscillatoriales_Oscillatoriaceae_Phormidium_ambiguum
K8GFH0	cyanobacterium JSC-12	310	28	292	K8GFH0_Bacteria_Cyanobacteria_Oscillatoriales_Oscillatoriales_cyanobacterium_JSC-12
K9XYP1	Stanieria cyanosphaera	329	50	313	K9XYP1_Bacteria_Cyanobacteria_Pleurocapsales_Dermocarpellaceae_Stanieria_cyanosphaera
K9T0F5	Pleurocapsa minor	308	30	292	K9T0F5_Bacteria_Cyanobacteria_Pleurocapsales_Hyellaceae_Pleurocapsa_minor
L8M9D8	Xenococcus sp.	309	30	292	L8M9D8_Bacteria_Cyanobacteria_Pleurocapsales_Xenococcaceae_Xenococcus_sp._PCC_7305
A0A2W1JDD9	Acaryochloris sp.	319	35	306	A0A2W1JDD9_Bacteria_Cyanobacteria_Synechococcales_Acaryochloridaceae_Acaryochloris_sp._RCC1774
K9ULY4	Chamaesiphon minutus	352	72	335	K9ULY4_Bacteria_Cyanobacteria_Synechococcales_Chamaesiphonaceae_Chamaesiphon_minutus
A0A251WDS2	Alkalinema sp.	310	32	295	A0A251WDS2_Bacteria_Cyanobacteria_Synechococcales_Leptolyngbyaceae_Alkalinema_sp._CACIAM_70d
A0A2T1EBQ7	Leptolyngbya frigida	310	28	293	A0A2T1EBQ7_Bacteria_Cyanobacteria_Synechococcales_Leptolyngbyaceae_Leptolyngbya_frigida
U9VZN7	Leptolyngbya sp.	269	2	252	U9VZN7_Bacteria_Cyanobacteria_Synechococcales_Leptolyngbyaceae_Leptolyngbya_sp._Heron_Island_J
A0A2T1DG92	Phormidesmis priestleyi	310	30	293	A0A2T1DG92_Bacteria_Cyanobacteria_Synechococcales_Leptolyngbyaceae_Phormidesmis_priestleyi
A0A2T1CA56	Merismopedia glauca	307	29	290	A0A2T1CA56_Bacteria_Cyanobacteria_Synechococcales_Merismopediaceae_Merismopedia_glauca
P37294	Synechocystis sp.	337	58	320	P37294_Bacteria_Cyanobacteria_Synechococcales_Merismopediaceae_Synechocystis_sp._PCC_6803
Q7VE48	Prochlorococcus marinus	303	24	286	Q7VE48_Bacteria_Cyanobacteria_Synechococcales_Prochloraceae_Prochlorococcus_marinus
A0A1Z3HRP9	Halomicronema hongdechloris	309	28	291	A0A1Z3HRP9_Bacteria_Cyanobacteria_Synechococcales_Prochlorotrichaceae_Halomicronema_hongdechloris
A0A0M2PVQ2	Prochlorothrix hollandica	313	32	298	A0A0M2PVQ2_Bacteria_Cyanobacteria_Synechococcales_Prochlorotrichaceae_Prochlorothrix_hollandica
L8MUN2	Pseudanabaena biceps	314	41	297	L8MUN2_Bacteria_Cyanobacteria_Synechococcales_Pseudanabaenaceae_Pseudanabaena_biceps
K9SMC3	Pseudanabaena sp.	295	21	278	K9SMC3_Bacteria_Cyanobacteria_Synechococcales_Pseudanabaenaceae_Pseudanabaena_sp._PCC_7367
A0A0G8AWV8	Synechococcus spongiarum	307	28	292	A0A0G8AWV8_Bacteria_Cyanobacteria_Synechococcales_Synechococcaceae_Candidatus_Synechococcus_spongiarum
B5IKN2	Cyanobium sp.	316	37	299	B5IKN2_Bacteria_Cyanobacteria_Synechococcales_Synechococcaceae_Cyanobium_sp._PCC_7001
P37269	Synechococcus elongatus	308	29	293	P37269_Bacteria_Cyanobacteria_Synechococcales_Synechococcaceae_Synechococcus_elongatus
Q2JKX4	Synechococcus sp.	NA	NA	NA	Q2JKX4_Bacteria_Cyanobacteria_Synechococcales_Synechococcaceae_Synechococcus_sp._JA-2-3B_a_2-13_
B1XQM8	Synechococcus sp.	313	34	296	B1XQM8_Bacteria_Cyanobacteria_Synechococcales_Synechococcaceae_Synechococcus_sp._PCC_7002
B4WHC3	Synechococcus sp.	311	31	295	B4WHC3_Bacteria_Cyanobacteria_Synechococcales_Synechococcaceae_Synechococcus_sp._PCC_7335
K9SVR9	Synechococcus sp.	293	20	275	K9SVR9_Bacteria_Cyanobacteria_Synechococcales_Synechococcaceae_Synechococcus_sp._PCC_7502
A5GP30	Synechococcus sp.	313	34	297	A5GP30_Bacteria_Cyanobacteria_Synechococcales_Synechococcaceae_Synechococcus_sp._WH_7803
Q8DIM2	Thermosynechococcus elongatus	311	29	297	Q8DIM2_Bacteria_Cyanobacteria_Synechococcales_Synechococcaceae_Thermosynechococcus_elongatus
Q9RW07	Deinococcus radiodurans	325	46	304	Q9RW07_Bacteria_Deinococcus-Thermus_Deinococci_Deinococcales_Deinococcaceae_Deinococcus_radiodurans
D7CSD8	Truepera radiovictrix	299	26	280	D7CSD8_Bacteria_Deinococcus-Thermus_Deinococci_Deinococcales_Trueperaceae_Truepera_radiovictrix
A0A399EL74	Meiothermus luteus	275	12	259	A0A399EL74_Bacteria_Deinococcus-Thermus_Deinococci_Thermales_Thermaceae_Meiothermus_luteus
B2KAP8	Elusimicrobium minutum	268	10	256	B2KAP8_Bacteria_Elusimicrobia_Elusimicrobia_Elusimicrobiales_Elusimicrobiaceae_Elusimicrobium_minutum
C8WSG2	Alicyclobacillus acidocaldarius	289	15	267	C8WSG2_Bacteria_Firmicutes_Bacilli_Bacillales_Alicyclobacillaceae_Alicyclobacillus_acidocaldarius
A0A1M6QS58	Alicyclobacillus montanus	326	45	294	A0A1M6QS58_Bacteria_Firmicutes_Bacilli_Bacillales_Alicyclobacillaceae_Alicyclobacillus_montanus
A0A074LSR8	Tumebacillus flagellatus	298	17	271	A0A074LSR8_Bacteria_Firmicutes_Bacilli_Bacillales_Alicyclobacillaceae_Tumebacillus_flagellatus
B7GLV7	Anoxybacillus flavithermus	285	17	267	B7GLV7_Bacteria_Firmicutes_Bacilli_Bacillales_Bacillaceae_Anoxybacillus_flavithermus
A0A084GJD0	Bacillus indicus	277	15	263	A0A084GJD0_Bacteria_Firmicutes_Bacilli_Bacillales_Bacillaceae_Bacillus_indicus
A0A248TKL4	Bacillus kochii	287	17	264	A0A248TKL4_Bacteria_Firmicutes_Bacilli_Bacillales_Bacillaceae_Bacillus_kochii
A0A0M0GR55	Bacillus marisflavi	276	16	260	A0A0M0GR55_Bacteria_Firmicutes_Bacilli_Bacillales_Bacillaceae_Bacillus_marisflavi
A0A1H0PIE4	Bacillus salsus	287	15	262	A0A1H0PIE4_Bacteria_Firmicutes_Bacilli_Bacillales_Bacillaceae_Bacillus_salsus
A0A553ZYR8	Bacillus sp.	NA	NA	NA	A0A553ZYR8_Bacteria_Firmicutes_Bacilli_Bacillales_Bacillaceae_Bacillus_sp._P16_2019_
O06728	Bacillus subtilis	267	23	251	O06728_Bacteria_Firmicutes_Bacilli_Bacillales_Bacillaceae_Bacillus_subtilis
A0A3L7K9C0	Falsibacillus sp.	279	17	269	A0A3L7K9C0_Bacteria_Firmicutes_Bacilli_Bacillales_Bacillaceae_Falsibacillus_sp._GY_10110
W4VJD9	Gracilibacillus boraciitolerans	282	18	272	W4VJD9_Bacteria_Firmicutes_Bacilli_Bacillales_Bacillaceae_Gracilibacillus_boraciitolerans
A0A1H2RRX3	Marinococcus luteus	283	22	273	A0A1H2RRX3_Bacteria_Firmicutes_Bacilli_Bacillales_Bacillaceae_Marinococcus_luteus
Q8ENM1	Oceanobacillus iheyensis	284	17	270	Q8ENM1_Bacteria_Firmicutes_Bacilli_Bacillales_Bacillaceae_Oceanobacillus_iheyensis
W9AAT6	Oceanobacillus picturae	290	21	274	W9AAT6_Bacteria_Firmicutes_Bacilli_Bacillales_Bacillaceae_Oceanobacillus_picturae
A0A1G6JMT6	Pelagirhabdus alkalitolerans	277	16	266	A0A1G6JMT6_Bacteria_Firmicutes_Bacilli_Bacillales_Bacillaceae_Pelagirhabdus_alkalitolerans
A0A1H9PCI6	Salisediminibacterium haloalkalitolerans	279	15	265	A0A1H9PCI6_Bacteria_Firmicutes_Bacilli_Bacillales_Bacillaceae_Salisediminibacterium_haloalkalitolerans
A0A2P8HYA0	Salsuginibacillus halophilus	279	16	266	A0A2P8HYA0_Bacteria_Firmicutes_Bacilli_Bacillales_Bacillaceae_Salsuginibacillus_halophilus
B1YKN5	Exiguobacterium sibiricum	275	17	267	B1YKN5_Bacteria_Firmicutes_Bacilli_Bacillales_Exiguobacterium_sibiricum
A0A061NVC7	Geomicrobium sp.	294	16	274	A0A061NVC7_Bacteria_Firmicutes_Bacilli_Bacillales_Geomicrobium_sp._JCM_19038
A0A061P290	Geomicrobium sp.	306	33	287	A0A061P290_Bacteria_Firmicutes_Bacilli_Bacillales_Geomicrobium_sp._JCM_19039
W7C6I3	Listeria floridensis	264	3	246	W7C6I3_Bacteria_Firmicutes_Bacilli_Bacillales_Listeriaceae_Listeria_floridensis
H6ND69	Paenibacillus mucilaginosus	300	16	269	H6ND69_Bacteria_Firmicutes_Bacilli_Bacillales_Paenibacillaceae_Paenibacillus_mucilaginosus
A0A209DL68	Saccharibacillus sp.	290	14	261	A0A209DL68_Bacteria_Firmicutes_Bacilli_Bacillales_Paenibacillaceae_Saccharibacillus_sp._O16
A0A0C2RAN2	Jeotgalibacillus campisalis	278	15	261	A0A0C2RAN2_Bacteria_Firmicutes_Bacilli_Bacillales_Planococcaceae_Jeotgalibacillus_campisalis
A0A0B4RFA9	Planococcus sp.	277	18	259	A0A0B4RFA9_Bacteria_Firmicutes_Bacilli_Bacillales_Planococcaceae_Planococcus_sp._PAMC_21323
A0A419V353	Sinobaca qinghaiensis	279	17	267	A0A419V353_Bacteria_Firmicutes_Bacilli_Bacillales_Sporolactobacillaceae_Sinobaca_qinghaiensis
Q2FV59	Staphylococcus aureus	287	16	271	Q2FV59_Bacteria_Firmicutes_Bacilli_Bacillales_Staphylococcaceae_Staphylococcus_aureus
A0A120IB27	Aerococcus urinaehominis	314	22	296	A0A120IB27_Bacteria_Firmicutes_Bacilli_Lactobacillales_Aerococcaceae_Aerococcus_urinaehominis
A0A011RMR6	Alkalibacterium sp.	298	29	282	A0A011RMR6_Bacteria_Firmicutes_Bacilli_Lactobacillales_Carnobacteriaceae_Alkalibacterium_sp._AK22
U5SAK7	Carnobacterium inhibens	286	21	276	U5SAK7_Bacteria_Firmicutes_Bacilli_Lactobacillales_Carnobacteriaceae_Carnobacterium_inhibens
A0A1S6IS33	Jeotgalibaca dankookensis	291	18	272	A0A1S6IS33_Bacteria_Firmicutes_Bacilli_Lactobacillales_Carnobacteriaceae_Jeotgalibaca_dankookensis
S0L0T6	Enterococcus sulfureus	296	24	271	S0L0T6_Bacteria_Firmicutes_Bacilli_Lactobacillales_Enterococcaceae_Enterococcus_sulfureus
A0A430AFQ8	Vagococcus entomophilus	283	19	266	A0A430AFQ8_Bacteria_Firmicutes_Bacilli_Lactobacillales_Enterococcaceae_Vagococcus_entomophilus
A0A0R2DJT4	Lactobacillus floricola	285	24	272	A0A0R2DJT4_Bacteria_Firmicutes_Bacilli_Lactobacillales_Lactobacillaceae_Lactobacillus_floricola
A0A081BKH4	Lactobacillus oryzae	246	23	245	A0A081BKH4_Bacteria_Firmicutes_Bacilli_Lactobacillales_Lactobacillaceae_Lactobacillus_oryzae
F9UTF7	Lactobacillus plantarum	293	23	270	F9UTF7_Bacteria_Firmicutes_Bacilli_Lactobacillales_Lactobacillaceae_Lactobacillus_plantarum
B1MYL9	Leuconostoc citreum	295	25	278	B1MYL9_Bacteria_Firmicutes_Bacilli_Lactobacillales_Leuconostocaceae_Leuconostoc_citreum
A0A1I5BEK1	Proteiniclasticum ruminis	314	23	294	A0A1I5BEK1_Bacteria_Firmicutes_Clostridia_Clostridiales_Clostridiaceae_Proteiniclasticum_ruminis
E3GKR8	Eubacterium callanderi	287	17	266	E3GKR8_Bacteria_Firmicutes_Clostridia_Clostridiales_Eubacteriaceae_Eubacterium_callanderi
V2Y0G7	Catonella morbi	321	15	294	V2Y0G7_Bacteria_Firmicutes_Clostridia_Clostridiales_Lachnospiraceae_Catonella_morbi
A0A4R1MYR4	Natranaerovirga hydrolytica	281	15	262	A0A4R1MYR4_Bacteria_Firmicutes_Clostridia_Clostridiales_Natranaerovirga_hydrolytica
A0A1S1VA35	Andreesenia angusta	278	17	265	A0A1S1VA35_Bacteria_Firmicutes_Tissierellia_Tissierellales_Gottschalkiaceae_Andreesenia_angusta
A0A4Z0D887	Soehngenia sp.	282	15	263	A0A4Z0D887_Bacteria_Firmicutes_Tissierellia_Tissierellales_Tissierellaceae_Soehngenia_sp._1933P
C1AB42	Gemmatimonas aurantiaca	382	83	345	C1AB42_Bacteria_Gemmatimonadetes_Gemmatimonadetes_Gemmatimonadales_Gemmatimonadaceae_Gemmatimonas_aurantiaca
W0RG12	Gemmatirosa kalamazoonesis	318	33	293	W0RG12_Bacteria_Gemmatimonadetes_Gemmatimonadetes_Gemmatimonadales_Gemmatimonadaceae_Gemmatirosa_kalamazoonesis
I0AKX2	Ignavibacterium album	280	10	262	I0AKX2_Bacteria_Ignavibacteriae_Ignavibacteria_Ignavibacteriales_Ignavibacteriaceae_Ignavibacterium_album
I0AGK3	Ignavibacterium album	279	17	259	I0AGK3_Bacteria_Ignavibacteriae_Ignavibacteria_Ignavibacteriales_Ignavibacteriaceae_Ignavibacterium_album
I0AKX3	Ignavibacterium album	283	17	270	I0AKX3_Bacteria_Ignavibacteriae_Ignavibacteria_Ignavibacteriales_Ignavibacteriaceae_Ignavibacterium_album
I7A4C0	Melioribacter roseus	280	11	261	I7A4C0_Bacteria_Ignavibacteriae_Ignavibacteria_Ignavibacteriales_Melioribacteraceae_Melioribacter_roseus
I6ZVN4	Melioribacter roseus	291	18	276	I6ZVN4_Bacteria_Ignavibacteriae_Ignavibacteria_Ignavibacteriales_Melioribacteraceae_Melioribacter_roseus
C6HV01	Leptospirillum ferrodiazotrophum	322	17	269	C6HV01_Bacteria_Nitrospirae_Nitrospira_Nitrospirales_Nitrospiraceae_Leptospirillum_ferrodiazotrophum
I0IQU0	Leptospirillum ferrooxidans	302	22	269	I0IQU0_Bacteria_Nitrospirae_Nitrospira_Nitrospirales_Nitrospiraceae_Leptospirillum_ferrooxidans
A0A1W1I6Y5	Nitrospira japonica	288	17	271	A0A1W1I6Y5_Bacteria_Nitrospirae_Nitrospira_Nitrospirales_Nitrospiraceae_Nitrospira_japonica
I0IFU8	Phycisphaera mikurensis	318	22	290	I0IFU8_Bacteria_Planctomycetes_Phycisphaerae_Phycisphaerales_Phycisphaeraceae_Phycisphaera_mikurensis
I0IFU7	Phycisphaera mikurensis	314	14	294	I0IFU7_Bacteria_Planctomycetes_Phycisphaerae_Phycisphaerales_Phycisphaeraceae_Phycisphaera_mikurensis
A0A517PEN2	bacterium CA12	326	27	311	A0A517PEN2_Bacteria_Planctomycetes_Planctomycetes_bacterium_CA12
A0A517YH77	ETA A8	288	24	273	A0A517YH77_Bacteria_Planctomycetes_Planctomycetes_bacterium_ETA_A8
A0A517MMP0	bacterium FF011L	331	19	297	A0A517MMP0_Bacteria_Planctomycetes_Planctomycetes_bacterium_FF011L
A0A517MMP5	bacterium FF011L	285	17	271	A0A517MMP5_Bacteria_Planctomycetes_Planctomycetes_bacterium_FF011L
A0A517N646	K22 7	341	19	308	A0A517N646_Bacteria_Planctomycetes_Planctomycetes_bacterium_K22_7
A0A517NNR7	K23 9	324	19	291	A0A517NNR7_Bacteria_Planctomycetes_Planctomycetes_bacterium_K23_9
A0A517NNT1	K23 9	285	20	271	A0A517NNT1_Bacteria_Planctomycetes_Planctomycetes_bacterium_K23_9
A0A517YTC7	bacterium KS4	338	38	312	A0A517YTC7_Bacteria_Planctomycetes_Planctomycetes_bacterium_KS4
A0A518IPU3	bacterium Mal33	320	20	290	A0A518IPU3_Bacteria_Planctomycetes_Planctomycetes_bacterium_Mal33
A0A518IPV6	bacterium Mal33	299	30	281	A0A518IPV6_Bacteria_Planctomycetes_Planctomycetes_bacterium_Mal33
A0A517Z5L3	bacterium Mal4	293	17	271	A0A517Z5L3_Bacteria_Planctomycetes_Planctomycetes_bacterium_Mal4
A0A517Z5N0	bacterium Mal4	310	35	285	A0A517Z5N0_Bacteria_Planctomycetes_Planctomycetes_bacterium_Mal4
A0A517QTL6	bacterium Mal48	300	25	282	A0A517QTL6_Bacteria_Planctomycetes_Planctomycetes_bacterium_Mal48
A0A517QIL4	bacterium Mal48	309	35	284	A0A517QIL4_Bacteria_Planctomycetes_Planctomycetes_bacterium_Mal48
A0A517ZPJ5	bacterium Mal52	304	29	283	A0A517ZPJ5_Bacteria_Planctomycetes_Planctomycetes_bacterium_Mal52
A0A5C5Y797	bacterium Pan14r	330	18	296	A0A5C5Y797_Bacteria_Planctomycetes_Planctomycetes_bacterium_Pan14r
A0A5C5Y6F6	bacterium Pan14r	336	46	294	A0A5C5Y6F6_Bacteria_Planctomycetes_Planctomycetes_bacterium_Pan14r
A0A517R3G0	bacterium Pan189	328	53	306	A0A517R3G0_Bacteria_Planctomycetes_Planctomycetes_bacterium_Pan189
A0A518B9S8	bacterium Pan216	308	36	288	A0A518B9S8_Bacteria_Planctomycetes_Planctomycetes_bacterium_Pan216
A0A518BXT5	bacterium Pan265	311	36	294	A0A518BXT5_Bacteria_Planctomycetes_Planctomycetes_bacterium_Pan265
A0A518CJC6	bacterium Pla110	301	25	283	A0A518CJC6_Bacteria_Planctomycetes_Planctomycetes_bacterium_Pla110
A0A5C6AMZ1	bacterium Pla52n	337	22	298	A0A5C6AMZ1_Bacteria_Planctomycetes_Planctomycetes_bacterium_Pla52n
A0A518DN65	3 4	302	37	287	A0A518DN65_Bacteria_Planctomycetes_Planctomycetes_bacterium_Pla85_3_4
A0A518DN73	3 4	305	37	287	A0A518DN73_Bacteria_Planctomycetes_Planctomycetes_bacterium_Pla85_3_4
A0A518EPB3	bacterium Poly30	328	32	279	A0A518EPB3_Bacteria_Planctomycetes_Planctomycetes_bacterium_Poly30
A0A5C6DZI7	bacterium Poly41	324	19	295	A0A5C6DZI7_Bacteria_Planctomycetes_Planctomycetes_bacterium_Poly41
A0A5C6E4B3	bacterium Poly41	286	19	274	A0A5C6E4B3_Bacteria_Planctomycetes_Planctomycetes_bacterium_Poly41
A0A518GH21	bacterium Q31a	344	62	313	A0A518GH21_Bacteria_Planctomycetes_Planctomycetes_bacterium_Q31a
A0A517SPR3	7m r	344	15	292	A0A517SPR3_Bacteria_Planctomycetes_Planctomycetes_bacterium_SV_7m_r
A0A517SPR7	7m r	319	52	304	A0A517SPR7_Bacteria_Planctomycetes_Planctomycetes_bacterium_SV_7m_r
A0A225DGQ2	Fimbriiglobus ruber	263	1	245	A0A225DGQ2_Bacteria_Planctomycetes_Planctomycetia_Gemmatales_Gemmataceae_Fimbriiglobus_ruber
A0A225DAJ3	Fimbriiglobus ruber	304	35	287	A0A225DAJ3_Bacteria_Planctomycetes_Planctomycetia_Gemmatales_Gemmataceae_Fimbriiglobus_ruber
E8QZL4	Isosphaera pallida	337	38	291	E8QZL4_Bacteria_Planctomycetes_Planctomycetia_Isosphaerales_Isosphaeraceae_Isosphaera_pallida
A0A1U7CXG5	Paludisphaera borealis	301	19	275	A0A1U7CXG5_Bacteria_Planctomycetes_Planctomycetia_Isosphaerales_Isosphaeraceae_Paludisphaera_borealis
A0A1U7CXH8	Paludisphaera borealis	328	33	283	A0A1U7CXH8_Bacteria_Planctomycetes_Planctomycetia_Isosphaerales_Isosphaeraceae_Paludisphaera_borealis
A0A368KR16	Blastopirellula cremea	295	17	268	A0A368KR16_Bacteria_Planctomycetes_Planctomycetia_Pirellulales_Pirellulaceae_Blastopirellula_cremea
A3ZR61	Blastopirellula marina	319	36	289	A3ZR61_Bacteria_Planctomycetes_Planctomycetia_Pirellulales_Pirellulaceae_Blastopirellula_marina
A0A142XW07	Pirellula sp.	782	1	267	A0A142XW07_Bacteria_Planctomycetes_Planctomycetia_Pirellulales_Pirellulaceae_Pirellula_sp._SH-Sr6A
A0A142XVU3	Pirellula sp.	386	111	361	A0A142XVU3_Bacteria_Planctomycetes_Planctomycetia_Pirellulales_Pirellulaceae_Pirellula_sp._SH-Sr6A
D2R769	Pirellula staleyi	296	22	276	D2R769_Bacteria_Planctomycetes_Planctomycetia_Pirellulales_Pirellulaceae_Pirellula_staleyi
D2R770	Pirellula staleyi	309	34	287	D2R770_Bacteria_Planctomycetes_Planctomycetia_Pirellulales_Pirellulaceae_Pirellula_staleyi
Q7ULU3	Rhodopirellula baltica	336	20	297	Q7ULU3_Bacteria_Planctomycetes_Planctomycetia_Pirellulales_Pirellulaceae_Rhodopirellula_baltica
Q7ULU2	Rhodopirellula baltica	299	13	273	Q7ULU2_Bacteria_Planctomycetes_Planctomycetia_Pirellulales_Pirellulaceae_Rhodopirellula_baltica
M5RGY6	Rhodopirellula maiorica	344	27	295	M5RGY6_Bacteria_Planctomycetes_Planctomycetia_Pirellulales_Pirellulaceae_Rhodopirellula_maiorica
M5RHF3	Rhodopirellula maiorica	293	25	279	M5RHF3_Bacteria_Planctomycetes_Planctomycetia_Pirellulales_Pirellulaceae_Rhodopirellula_maiorica
A0A255QSD7	Rhodopirellula sp.	326	19	295	A0A255QSD7_Bacteria_Planctomycetes_Planctomycetia_Pirellulales_Pirellulaceae_Rhodopirellula_sp._MGV
A0A255QRJ9	Rhodopirellula sp.	289	22	273	A0A255QRJ9_Bacteria_Planctomycetes_Planctomycetia_Pirellulales_Pirellulaceae_Rhodopirellula_sp._MGV
A0A286RKW1	Thermogutta terrifontis	287	4	251	A0A286RKW1_Bacteria_Planctomycetes_Planctomycetia_Pirellulales_Thermoguttaceae_Thermogutta_terrifontis
A0A286RKU5	Thermogutta terrifontis	329	55	307	A0A286RKU5_Bacteria_Planctomycetes_Planctomycetia_Pirellulales_Thermoguttaceae_Thermogutta_terrifontis
A6C7A7	Gimesia maris	293	19	277	A6C7A7_Bacteria_Planctomycetes_Planctomycetia_Planctomycetales_Planctomycetaceae_Gimesia_maris
A6C0N2	Gimesia maris	323	41	304	A6C0N2_Bacteria_Planctomycetes_Planctomycetia_Planctomycetales_Planctomycetaceae_Gimesia_maris
A0A1I3I851	Planctomicrobium piriforme	305	17	271	A0A1I3I851_Bacteria_Planctomycetes_Planctomycetia_Planctomycetales_Planctomycetaceae_Planctomicrobium_piriforme
A0A1I3P989	Planctomicrobium piriforme	308	37	287	A0A1I3P989_Bacteria_Planctomycetes_Planctomycetia_Planctomycetales_Planctomycetaceae_Planctomicrobium_piriforme
A0A142X751	Planctomyces sp.	285	17	271	A0A142X751_Bacteria_Planctomycetes_Planctomycetia_Planctomycetales_Planctomycetaceae_Planctomyces_sp._SH-PL14
A0A142WZL8	Planctomyces sp.	303	34	283	A0A142WZL8_Bacteria_Planctomycetes_Planctomycetia_Planctomycetales_Planctomycetaceae_Planctomyces_sp._SH-PL14
D5SNF6	Planctopirus limnophila	303	31	286	D5SNF6_Bacteria_Planctomycetes_Planctomycetia_Planctomycetales_Planctomycetaceae_Planctopirus_limnophila
F0ST43	Rubinisphaera brasiliensis	308	21	285	F0ST43_Bacteria_Planctomycetes_Planctomycetia_Planctomycetales_Planctomycetaceae_Rubinisphaera_brasiliensis
F0SP13	Rubinisphaera brasiliensis	305	38	288	F0SP13_Bacteria_Planctomycetes_Planctomycetia_Planctomycetales_Planctomycetaceae_Rubinisphaera_brasiliensis
A0A0N0K3T8	proteobacterium AAP81b	287	21	274	A0A0N0K3T8_Bacteria_Proteobacteria_Alphaproteobacteria_alpha_proteobacterium_AAP81b
A0A0N0K3C6	proteobacterium AAP81b	310	13	273	A0A0N0K3C6_Bacteria_Proteobacteria_Alphaproteobacteria_alpha_proteobacterium_AAP81b
A0A0N1BK52	proteobacterium AAP81b	293	13	257	A0A0N1BK52_Bacteria_Proteobacteria_Alphaproteobacteria_alpha_proteobacterium_AAP81b
J9DIF4	proteobacterium IMCC14465	321	24	275	J9DIF4_Bacteria_Proteobacteria_Alphaproteobacteria_alpha_proteobacterium_IMCC14465
A0A061QIC3	proteobacterium Q-1	301	23	267	A0A061QIC3_Bacteria_Proteobacteria_Alphaproteobacteria_alpha_proteobacterium_Q-1
A0A061QEF1	proteobacterium Q-1	348	23	272	A0A061QEF1_Bacteria_Proteobacteria_Alphaproteobacteria_alpha_proteobacterium_Q-1
A0A061QCV2	proteobacterium Q-1	312	36	285	A0A061QCV2_Bacteria_Proteobacteria_Alphaproteobacteria_alpha_proteobacterium_Q-1
A0A2P2E769	Phycosocius bacilliformis	366	39	288	A0A2P2E769_Bacteria_Proteobacteria_Alphaproteobacteria_Candidatus_Phycosocius_bacilliformis
D5BNT8	Puniceispirillum marinum	311	21	265	D5BNT8_Bacteria_Proteobacteria_Alphaproteobacteria_Candidatus_Puniceispirillum_marinum
A0A2D2AWL2	Caulobacter mirabilis	311	13	269	A0A2D2AWL2_Bacteria_Proteobacteria_Alphaproteobacteria_Caulobacterales_Caulobacteraceae_Caulobacter_mirabilis
A0A328ACM6	Phenylobacterium deserti	311	13	275	A0A328ACM6_Bacteria_Proteobacteria_Alphaproteobacteria_Caulobacterales_Caulobacteraceae_Phenylobacterium_deserti
A0L4D9	Magnetococcus marinus	294	24	279	A0L4D9_Bacteria_Proteobacteria_Alphaproteobacteria_Magnetococcales_Magnetococcaceae_Magnetococcus_marinus
A0A1Y2K3D9	Magnetofaba australis	262	2	244	A0A1Y2K3D9_Bacteria_Proteobacteria_Alphaproteobacteria_Magnetococcales_Magnetococcaceae_Magnetofaba_australis
A0A239PVM7	Amphiplicatus metriothermophilus	294	21	274	A0A239PVM7_Bacteria_Proteobacteria_Alphaproteobacteria_Parvularculales_Parvularculaceae_Amphiplicatus_metriothermophilus
A0A2S7JZ34	Marinicaulis flavus	298	25	276	A0A2S7JZ34_Bacteria_Proteobacteria_Alphaproteobacteria_Parvularculales_Parvularculaceae_Marinicaulis_flavus
A0A371REQ8	Parvularcula sp.	326	22	291	A0A371REQ8_Bacteria_Proteobacteria_Alphaproteobacteria_Parvularculales_Parvularculaceae_Parvularcula_sp._SM1705
M3V2P0	proteobacterium HIMB114	285	9	253	M3V2P0_Bacteria_Proteobacteria_Alphaproteobacteria_Pelagibacterales_Pelagibacteraceae_alpha_proteobacterium_HIMB114
J9YY39	proteobacterium HIMB59	290	12	254	J9YY39_Bacteria_Proteobacteria_Alphaproteobacteria_Pelagibacterales_Pelagibacteraceae_alpha_proteobacterium_HIMB59
A0A2W2BJI3	Aestuariivirga litoralis	342	24	274	A0A2W2BJI3_Bacteria_Proteobacteria_Alphaproteobacteria_Rhizobiales_Aestuariivirgaceae_Aestuariivirga_litoralis
A0A1T4L878	Consotaella salsifontis	320	24	284	A0A1T4L878_Bacteria_Proteobacteria_Alphaproteobacteria_Rhizobiales_Aurantimonadaceae_Consotaella_salsifontis
B2ICB7	Beijerinckia indica	298	15	262	B2ICB7_Bacteria_Proteobacteria_Alphaproteobacteria_Rhizobiales_Beijerinckiaceae_Beijerinckia_indica
A0A5E4NT91	RH AL1	281	18	270	A0A5E4NT91_Bacteria_Proteobacteria_Alphaproteobacteria_Rhizobiales_Beijerinckiaceae_Beijerinckiaceae_bacterium_RH_AL1
A0A5E4P0T9	RH AL1	359	23	277	A0A5E4P0T9_Bacteria_Proteobacteria_Alphaproteobacteria_Rhizobiales_Beijerinckiaceae_Beijerinckiaceae_bacterium_RH_AL1
A0A1I4BAN5	Methylocapsa palsarum	324	14	279	A0A1I4BAN5_Bacteria_Proteobacteria_Alphaproteobacteria_Rhizobiales_Beijerinckiaceae_Methylocapsa_palsarum
A0A371WHQ6	Methylovirgula sp.	277	13	265	A0A371WHQ6_Bacteria_Proteobacteria_Alphaproteobacteria_Rhizobiales_Beijerinckiaceae_Methylovirgula_sp._4M-Z18
A0A371WIV3	Methylovirgula sp.	290	14	260	A0A371WIV3_Bacteria_Proteobacteria_Alphaproteobacteria_Rhizobiales_Beijerinckiaceae_Methylovirgula_sp._4M-Z18
A0A2S6MZX6	Rhodoblastus sphagnicola	276	14	256	A0A2S6MZX6_Bacteria_Proteobacteria_Alphaproteobacteria_Rhizobiales_Beijerinckiaceae_Rhodoblastus_sphagnicola
A0A2S6NCA3	Rhodoblastus sphagnicola	348	24	276	A0A2S6NCA3_Bacteria_Proteobacteria_Alphaproteobacteria_Rhizobiales_Beijerinckiaceae_Rhodoblastus_sphagnicola
W3RIR7	Afipia sp.	284	23	271	W3RIR7_Bacteria_Proteobacteria_Alphaproteobacteria_Rhizobiales_Bradyrhizobiaceae_Afipia_sp._P52-10
W3RHQ2	Afipia sp.	292	13	262	W3RHQ2_Bacteria_Proteobacteria_Alphaproteobacteria_Rhizobiales_Bradyrhizobiaceae_Afipia_sp._P52-10
A0A0Q6KU07	Bosea sp.	353	20	273	A0A0Q6KU07_Bacteria_Proteobacteria_Alphaproteobacteria_Rhizobiales_Bradyrhizobiaceae_Bosea_sp._Leaf344
H7C6I6	Bradyrhizobium diazoefficiens	279	16	266	H7C6I6_Bacteria_Proteobacteria_Alphaproteobacteria_Rhizobiales_Bradyrhizobiaceae_Bradyrhizobium_diazoefficiens
Q3SQB5	Nitrobacter winogradskyi	292	13	258	Q3SQB5_Bacteria_Proteobacteria_Alphaproteobacteria_Rhizobiales_Bradyrhizobiaceae_Nitrobacter_winogradskyi
B6JG73	Oligotropha carboxidovorans	292	13	251	B6JG73_Bacteria_Proteobacteria_Alphaproteobacteria_Rhizobiales_Bradyrhizobiaceae_Oligotropha_carboxidovorans
Q6N3F2	Rhodopseudomonas palustris	279	18	264	Q6N3F2_Bacteria_Proteobacteria_Alphaproteobacteria_Rhizobiales_Bradyrhizobiaceae_Rhodopseudomonas_palustris
Q6N9M7	Rhodopseudomonas palustris	355	21	271	Q6N9M7_Bacteria_Proteobacteria_Alphaproteobacteria_Rhizobiales_Bradyrhizobiaceae_Rhodopseudomonas_palustris
Q6N3F1	Rhodopseudomonas palustris	292	13	259	Q6N3F1_Bacteria_Proteobacteria_Alphaproteobacteria_Rhizobiales_Bradyrhizobiaceae_Rhodopseudomonas_palustris
A0A0S3PUI4	Variibacter gotjawalensis	279	15	266	A0A0S3PUI4_Bacteria_Proteobacteria_Alphaproteobacteria_Rhizobiales_Bradyrhizobiaceae_Variibacter_gotjawalensis
A0A0S3PUH4	Variibacter gotjawalensis	292	13	260	A0A0S3PUH4_Bacteria_Proteobacteria_Alphaproteobacteria_Rhizobiales_Bradyrhizobiaceae_Variibacter_gotjawalensis
A0A433XF97	Arsenicitalea aurantiaca	310	16	276	A0A433XF97_Bacteria_Proteobacteria_Alphaproteobacteria_Rhizobiales_Hyphomicrobiaceae_Arsenicitalea_aurantiaca
A0A0P0JH01	Blastochloris viridis	379	32	281	A0A0P0JH01_Bacteria_Proteobacteria_Alphaproteobacteria_Rhizobiales_Hyphomicrobiaceae_Blastochloris_viridis
D8JS37	Hyphomicrobium denitrificans	280	17	263	D8JS37_Bacteria_Proteobacteria_Alphaproteobacteria_Rhizobiales_Hyphomicrobiaceae_Hyphomicrobium_denitrificans
D8JS36	Hyphomicrobium denitrificans	294	13	262	D8JS36_Bacteria_Proteobacteria_Alphaproteobacteria_Rhizobiales_Hyphomicrobiaceae_Hyphomicrobium_denitrificans
A0A0P6W4Q8	Prosthecomicrobium hirschii	348	17	266	A0A0P6W4Q8_Bacteria_Proteobacteria_Alphaproteobacteria_Rhizobiales_Hyphomicrobiaceae_Prosthecomicrobium_hirschii
E3I0A5	Rhodomicrobium vannielii	285	21	273	E3I0A5_Bacteria_Proteobacteria_Alphaproteobacteria_Rhizobiales_Hyphomicrobiaceae_Rhodomicrobium_vannielii
E3I5T7	Rhodomicrobium vannielii	324	13	268	E3I5T7_Bacteria_Proteobacteria_Alphaproteobacteria_Rhizobiales_Hyphomicrobiaceae_Rhodomicrobium_vannielii
E3I0A6	Rhodomicrobium vannielii	293	14	260	E3I0A6_Bacteria_Proteobacteria_Alphaproteobacteria_Rhizobiales_Hyphomicrobiaceae_Rhodomicrobium_vannielii
A0A127EU90	Rhodoplanes sp.	282	18	268	A0A127EU90_Bacteria_Proteobacteria_Alphaproteobacteria_Rhizobiales_Hyphomicrobiaceae_Rhodoplanes_sp._Z2-YC6860
A0A127EU51	Rhodoplanes sp.	293	15	260	A0A127EU51_Bacteria_Proteobacteria_Alphaproteobacteria_Rhizobiales_Hyphomicrobiaceae_Rhodoplanes_sp._Z2-YC6860
A0A4R7C7S4	Enterovirga rhinocerotis	274	11	257	A0A4R7C7S4_Bacteria_Proteobacteria_Alphaproteobacteria_Rhizobiales_Methylobacteriaceae_Enterovirga_rhinocerotis
A0A0Q5ZYS9	Methylobacterium sp.	283	19	268	A0A0Q5ZYS9_Bacteria_Proteobacteria_Alphaproteobacteria_Rhizobiales_Methylobacteriaceae_Methylobacterium_sp._Leaf399
A0A0Q5Z1R7	Methylobacterium sp.	357	25	278	A0A0Q5Z1R7_Bacteria_Proteobacteria_Alphaproteobacteria_Rhizobiales_Methylobacteriaceae_Methylobacterium_sp._Leaf399
A0A0Q6A2A6	Methylobacterium sp.	304	17	255	A0A0Q6A2A6_Bacteria_Proteobacteria_Alphaproteobacteria_Rhizobiales_Methylobacteriaceae_Methylobacterium_sp._Leaf399
A0A1C3RCD6	Terasakiella magnetica	277	17	264	A0A1C3RCD6_Bacteria_Proteobacteria_Alphaproteobacteria_Rhizobiales_Methylocystaceae_Candidatus_Terasakiella_magnetica
A0A1W6MRX8	Methylocystis bryophila	290	19	278	A0A1W6MRX8_Bacteria_Proteobacteria_Alphaproteobacteria_Rhizobiales_Methylocystaceae_Methylocystis_bryophila
A0A1W6MRZ2	Methylocystis bryophila	294	18	257	A0A1W6MRZ2_Bacteria_Proteobacteria_Alphaproteobacteria_Rhizobiales_Methylocystaceae_Methylocystis_bryophila
A9DA35	Hoeflea phototrophica	346	23	276	A9DA35_Bacteria_Proteobacteria_Alphaproteobacteria_Rhizobiales_Phyllobacteriaceae_Hoeflea_phototrophica
A0A3M8GWE6	Oricola sp.	350	23	276	A0A3M8GWE6_Bacteria_Proteobacteria_Alphaproteobacteria_Rhizobiales_Phyllobacteriaceae_Oricola_sp.
A0A1W6ZLZ6	Pseudorhodoplanes sinuspersici	279	16	266	A0A1W6ZLZ6_Bacteria_Proteobacteria_Alphaproteobacteria_Rhizobiales_Pseudorhodoplanes_sinuspersici
A0A1W6ZMF3	Pseudorhodoplanes sinuspersici	294	13	259	A0A1W6ZMF3_Bacteria_Proteobacteria_Alphaproteobacteria_Rhizobiales_Pseudorhodoplanes_sinuspersici
A0A3S9B173	Georhizobium profundi	356	23	274	A0A3S9B173_Bacteria_Proteobacteria_Alphaproteobacteria_Rhizobiales_Rhizobiaceae_Georhizobium_profundi
A0A506UHZ9	Pararhizobium sp.	353	31	285	A0A506UHZ9_Bacteria_Proteobacteria_Alphaproteobacteria_Rhizobiales_Rhizobiaceae_Pararhizobium_sp._BGMRC6574
P55350	Sinorhizobium fredii	279	17	266	P55350_Bacteria_Proteobacteria_Alphaproteobacteria_Rhizobiales_Rhizobiaceae_Sinorhizobium_fredii
P55351	Sinorhizobium fredii	292	13	261	P55351_Bacteria_Proteobacteria_Alphaproteobacteria_Rhizobiales_Rhizobiaceae_Sinorhizobium_fredii
A0A1H1HTF5	bacterium GAS113	275	13	264	A0A1H1HTF5_Bacteria_Proteobacteria_Alphaproteobacteria_Rhizobiales_Rhizobiales_bacterium_GAS113
A0A1H1HTF9	bacterium GAS113	291	13	257	A0A1H1HTF9_Bacteria_Proteobacteria_Alphaproteobacteria_Rhizobiales_Rhizobiales_bacterium_GAS113
A0A192IFX7	bacterium NRL2	284	18	271	A0A192IFX7_Bacteria_Proteobacteria_Alphaproteobacteria_Rhizobiales_Rhizobiales_bacterium_NRL2
A0A192IFY8	bacterium NRL2	281	12	252	A0A192IFY8_Bacteria_Proteobacteria_Alphaproteobacteria_Rhizobiales_Rhizobiales_bacterium_NRL2
A0A1G5P257	Afifella marina	352	24	271	A0A1G5P257_Bacteria_Proteobacteria_Alphaproteobacteria_Rhizobiales_Rhodobiaceae_Afifella_marina
X5MBM7	Phaeomarinobacter ectocarpi	303	28	278	X5MBM7_Bacteria_Proteobacteria_Alphaproteobacteria_Rhizobiales_Rhodobiaceae_Candidatus_Phaeomarinobacter_ectocarpi
X5MES2	Phaeomarinobacter ectocarpi	317	13	271	X5MES2_Bacteria_Proteobacteria_Alphaproteobacteria_Rhizobiales_Rhodobiaceae_Candidatus_Phaeomarinobacter_ectocarpi
X5M5Z7	Phaeomarinobacter ectocarpi	307	28	279	X5M5Z7_Bacteria_Proteobacteria_Alphaproteobacteria_Rhizobiales_Rhodobiaceae_Candidatus_Phaeomarinobacter_ectocarpi
A0A327JMV2	Rhodobium orientis	344	23	268	A0A327JMV2_Bacteria_Proteobacteria_Alphaproteobacteria_Rhizobiales_Rhodobiaceae_Rhodobium_orientis
A0A1G8CKQ2	Roseospirillum parvum	687	406	661	A0A1G8CKQ2_Bacteria_Proteobacteria_Alphaproteobacteria_Rhizobiales_Rhodobiaceae_Roseospirillum_parvum
A0A1G8AY43	Roseospirillum parvum	360	24	273	A0A1G8AY43_Bacteria_Proteobacteria_Alphaproteobacteria_Rhizobiales_Rhodobiaceae_Roseospirillum_parvum
A0A4R3LWD0	Tepidamorphus gemmatus	354	26	278	A0A4R3LWD0_Bacteria_Proteobacteria_Alphaproteobacteria_Rhizobiales_Rhodobiaceae_Tepidamorphus_gemmatus
A0A366FC01	Roseiarcus fermentans	275	13	257	A0A366FC01_Bacteria_Proteobacteria_Alphaproteobacteria_Rhizobiales_Roseiarcaceae_Roseiarcus_fermentans
A0A366F9M1	Roseiarcus fermentans	347	21	273	A0A366F9M1_Bacteria_Proteobacteria_Alphaproteobacteria_Rhizobiales_Roseiarcaceae_Roseiarcus_fermentans
A0A366FC26	Roseiarcus fermentans	292	13	251	A0A366FC26_Bacteria_Proteobacteria_Alphaproteobacteria_Rhizobiales_Roseiarcaceae_Roseiarcus_fermentans
Q93CI6	Xanthobacter autotrophicus	311	17	276	Q93CI6_Bacteria_Proteobacteria_Alphaproteobacteria_Rhizobiales_Xanthobacteraceae_Xanthobacter_autotrophicus
A0A420WJI4	Litorimonas taeanensis	307	13	273	A0A420WJI4_Bacteria_Proteobacteria_Alphaproteobacteria_Rhodobacterales_Hyphomonadaceae_Litorimonas_taeanensis
E0MPV4	Ahrensia sp.	352	32	283	E0MPV4_Bacteria_Proteobacteria_Alphaproteobacteria_Rhodobacterales_Rhodobacteraceae_Ahrensia_sp._R2A130
A0A2T0X2U7	Hasllibacter halocynthiae	358	31	280	A0A2T0X2U7_Bacteria_Proteobacteria_Alphaproteobacteria_Rhodobacterales_Rhodobacteraceae_Hasllibacter_halocynthiae
A0A2W7NLC3	Hwanghaeicola aestuarii	336	14	263	A0A2W7NLC3_Bacteria_Proteobacteria_Alphaproteobacteria_Rhodobacterales_Rhodobacteraceae_Hwanghaeicola_aestuarii
A0A0M6XXD8	Jannaschia rubra	278	13	259	A0A0M6XXD8_Bacteria_Proteobacteria_Alphaproteobacteria_Rhodobacterales_Rhodobacteraceae_Jannaschia_rubra
A0A0M7ABB9	Labrenzia alexandrii	394	46	297	A0A0M7ABB9_Bacteria_Proteobacteria_Alphaproteobacteria_Rhodobacterales_Rhodobacteraceae_Labrenzia_alexandrii
A0A1X6ZMA3	Limimaricola soesokkakensis	295	22	261	A0A1X6ZMA3_Bacteria_Proteobacteria_Alphaproteobacteria_Rhodobacterales_Rhodobacteraceae_Limimaricola_soesokkakensis
A0A0U1NP46	Nereida ignava	341	14	266	A0A0U1NP46_Bacteria_Proteobacteria_Alphaproteobacteria_Rhodobacterales_Rhodobacteraceae_Nereida_ignava
A0A0D6T9X0	Paracoccus sp.	304	13	267	A0A0D6T9X0_Bacteria_Proteobacteria_Alphaproteobacteria_Rhodobacterales_Rhodobacteraceae_Paracoccus_sp._228
A0A4T2AC10	Paracoccus sp.	283	24	268	A0A4T2AC10_Bacteria_Proteobacteria_Alphaproteobacteria_Rhodobacterales_Rhodobacteraceae_Paracoccus_sp._JC_501
A0A3N9Q9I0	bacterium CH30	281	12	264	A0A3N9Q9I0_Bacteria_Proteobacteria_Alphaproteobacteria_Rhodobacterales_Rhodobacteraceae_Rhodobacteraceae_bacterium_CH30
A0A3N9R2V9	bacterium CH30	270	5	256	A0A3N9R2V9_Bacteria_Proteobacteria_Alphaproteobacteria_Rhodobacterales_Rhodobacteraceae_Rhodobacteraceae_bacterium_CH30
A0A372I9S6	bacterium W635	283	8	254	A0A372I9S6_Bacteria_Proteobacteria_Alphaproteobacteria_Rhodobacterales_Rhodobacteraceae_Rhodobacteraceae_bacterium_W635
J6LKR8	Rhodovulum sp.	284	20	269	J6LKR8_Bacteria_Proteobacteria_Alphaproteobacteria_Rhodobacterales_Rhodobacteraceae_Rhodovulum_sp._PH10
J6LJ54	Rhodovulum sp.	360	23	272	J6LJ54_Bacteria_Proteobacteria_Alphaproteobacteria_Rhodobacterales_Rhodobacteraceae_Rhodovulum_sp._PH10
J6UI80	Rhodovulum sp.	325	46	293	J6UI80_Bacteria_Proteobacteria_Alphaproteobacteria_Rhodobacterales_Rhodobacteraceae_Rhodovulum_sp._PH10
W8RQT0	Roseibacterium elongatum	344	15	262	W8RQT0_Bacteria_Proteobacteria_Alphaproteobacteria_Rhodobacterales_Rhodobacteraceae_Roseibacterium_elongatum
Q16DT9	Roseobacter denitrificans	339	14	267	Q16DT9_Bacteria_Proteobacteria_Alphaproteobacteria_Rhodobacterales_Rhodobacteraceae_Roseobacter_denitrificans
A0A1H3VHH3	Rubrimonas cliftonensis	360	19	268	A0A1H3VHH3_Bacteria_Proteobacteria_Alphaproteobacteria_Rhodobacterales_Rhodobacteraceae_Rubrimonas_cliftonensis
A0A1H2EP42	Stappia sp.	351	24	273	A0A1H2EP42_Bacteria_Proteobacteria_Alphaproteobacteria_Rhodobacterales_Rhodobacteraceae_Stappia_sp._ES.058
A0A4P6MKP4	Thalassococcus sp.	344	14	266	A0A4P6MKP4_Bacteria_Proteobacteria_Alphaproteobacteria_Rhodobacterales_Rhodobacteraceae_Thalassococcus_sp._S3
A0A1M6D0V8	Wenxinia saemankumensis	284	18	267	A0A1M6D0V8_Bacteria_Proteobacteria_Alphaproteobacteria_Rhodobacterales_Rhodobacteraceae_Wenxinia_saemankumensis
Q0FDV6	bacterium HTCC2255	306	17	262	Q0FDV6_Bacteria_Proteobacteria_Alphaproteobacteria_Rhodobacterales_Rhodobacterales_bacterium_HTCC2255
A0A327M5S7	bacterium DB1506	377	26	284	A0A327M5S7_Bacteria_Proteobacteria_Alphaproteobacteria_Rhodospirillales_Acetobacteraceae_Acetobacteraceae_bacterium_DB1506
K5Z3I4	Acidocella sp.	289	26	275	K5Z3I4_Bacteria_Proteobacteria_Alphaproteobacteria_Rhodospirillales_Acetobacteraceae_Acidocella_sp._MX-AZ02
Q0BQM3	Granulibacter bethesdensis	282	19	271	Q0BQM3_Bacteria_Proteobacteria_Alphaproteobacteria_Rhodospirillales_Acetobacteraceae_Granulibacter_bethesdensis
A0A2S6MXQ6	Rhodopila globiformis	352	21	270	A0A2S6MXQ6_Bacteria_Proteobacteria_Alphaproteobacteria_Rhodospirillales_Acetobacteraceae_Rhodopila_globiformis
A0A1S8D5H6	Roseomonas mucosa	282	15	268	A0A1S8D5H6_Bacteria_Proteobacteria_Alphaproteobacteria_Rhodospirillales_Acetobacteraceae_Roseomonas_mucosa
A0A1S8D318	Roseomonas mucosa	308	14	259	A0A1S8D318_Bacteria_Proteobacteria_Alphaproteobacteria_Rhodospirillales_Acetobacteraceae_Roseomonas_mucosa
A0A1M6BXS8	Roseomonas rosea	541	287	525	A0A1M6BXS8_Bacteria_Proteobacteria_Alphaproteobacteria_Rhodospirillales_Acetobacteraceae_Roseomonas_rosea
A0A3N1M9G1	Stella humosa	252	3	239	A0A3N1M9G1_Bacteria_Proteobacteria_Alphaproteobacteria_Rhodospirillales_Acetobacteraceae_Stella_humosa
A0A3N1KSK6	Stella humosa	276	10	263	A0A3N1KSK6_Bacteria_Proteobacteria_Alphaproteobacteria_Rhodospirillales_Acetobacteraceae_Stella_humosa
A0A3N1KR40	Stella humosa	286	10	254	A0A3N1KR40_Bacteria_Proteobacteria_Alphaproteobacteria_Rhodospirillales_Acetobacteraceae_Stella_humosa
A0A541BVG1	Elioraea sp.	293	21	274	A0A541BVG1_Bacteria_Proteobacteria_Alphaproteobacteria_Rhodospirillales_Elioraeaceae_Elioraea_sp._Yellowstone
A0A5C8PM03	Enhydrobacter sp.	287	21	274	A0A5C8PM03_Bacteria_Proteobacteria_Alphaproteobacteria_Rhodospirillales_Enhydrobacter_sp._CC-CFT640
A0A5C8PLK9	Enhydrobacter sp.	293	13	260	A0A5C8PLK9_Bacteria_Proteobacteria_Alphaproteobacteria_Rhodospirillales_Enhydrobacter_sp._CC-CFT640
K9GRN3	Caenispirillum salinarum	304	38	291	K9GRN3_Bacteria_Proteobacteria_Alphaproteobacteria_Rhodospirillales_Rhodospirillaceae_Caenispirillum_salinarum
K9HRB9	Caenispirillum salinarum	343	23	259	K9HRB9_Bacteria_Proteobacteria_Alphaproteobacteria_Rhodospirillales_Rhodospirillaceae_Caenispirillum_salinarum
A0A4R6WYQ8	Dongia mobilis	352	21	271	A0A4R6WYQ8_Bacteria_Proteobacteria_Alphaproteobacteria_Rhodospirillales_Rhodospirillaceae_Dongia_mobilis
A0A1N7IVV3	Insolitispirillum peregrinum	291	17	275	A0A1N7IVV3_Bacteria_Proteobacteria_Alphaproteobacteria_Rhodospirillales_Rhodospirillaceae_Insolitispirillum_peregrinum
A0A1G7QQL4	Limimonas halophila	309	14	260	A0A1G7QQL4_Bacteria_Proteobacteria_Alphaproteobacteria_Rhodospirillales_Rhodospirillaceae_Limimonas_halophila
W6K975	Magnetospira sp.	282	17	270	W6K975_Bacteria_Proteobacteria_Alphaproteobacteria_Rhodospirillales_Rhodospirillaceae_Magnetospira_sp._QH-2
W6KII9	Magnetospira sp.	284	21	266	W6KII9_Bacteria_Proteobacteria_Alphaproteobacteria_Rhodospirillales_Rhodospirillaceae_Magnetospira_sp._QH-2
A0A248K1R9	Nitrospirillum amazonense	280	12	256	A0A248K1R9_Bacteria_Proteobacteria_Alphaproteobacteria_Rhodospirillales_Rhodospirillaceae_Nitrospirillum_amazonense
A0A248JZ81	Nitrospirillum amazonense	292	12	260	A0A248JZ81_Bacteria_Proteobacteria_Alphaproteobacteria_Rhodospirillales_Rhodospirillaceae_Nitrospirillum_amazonense
A0A255YZZ2	Niveispirillum lacus	382	37	288	A0A255YZZ2_Bacteria_Proteobacteria_Alphaproteobacteria_Rhodospirillales_Rhodospirillaceae_Niveispirillum_lacus
H6SJD9	Pararhodospirillum photometricum	443	99	351	H6SJD9_Bacteria_Proteobacteria_Alphaproteobacteria_Rhodospirillales_Rhodospirillaceae_Pararhodospirillum_photometricum
H6SNY8	Pararhodospirillum photometricum	373	88	339	H6SNY8_Bacteria_Proteobacteria_Alphaproteobacteria_Rhodospirillales_Rhodospirillaceae_Pararhodospirillum_photometricum
H8FMK6	Phaeospirillum molischianum	356	24	273	H8FMK6_Bacteria_Proteobacteria_Alphaproteobacteria_Rhodospirillales_Rhodospirillaceae_Phaeospirillum_molischianum
A0A1G6XJM8	Rhodospira trueperi	289	21	264	A0A1G6XJM8_Bacteria_Proteobacteria_Alphaproteobacteria_Rhodospirillales_Rhodospirillaceae_Rhodospira_trueperi
A0A1G7AT42	Rhodospira trueperi	352	25	277	A0A1G7AT42_Bacteria_Proteobacteria_Alphaproteobacteria_Rhodospirillales_Rhodospirillaceae_Rhodospira_trueperi
A0A369T8A9	Rhodospirillaceae bacterium	299	14	264	A0A369T8A9_Bacteria_Proteobacteria_Alphaproteobacteria_Rhodospirillales_Rhodospirillaceae_Rhodospirillaceae_bacterium
B6ITU0	Rhodospirillum centenum	368	27	279	B6ITU0_Bacteria_Proteobacteria_Alphaproteobacteria_Rhodospirillales_Rhodospirillaceae_Rhodospirillum_centenum
Q2RX46	Rhodospirillum rubrum	342	17	266	Q2RX46_Bacteria_Proteobacteria_Alphaproteobacteria_Rhodospirillales_Rhodospirillaceae_Rhodospirillum_rubrum
W9GZU1	Skermanella stibiiresistens	291	21	273	W9GZU1_Bacteria_Proteobacteria_Alphaproteobacteria_Rhodospirillales_Rhodospirillaceae_Skermanella_stibiiresistens
W9GZZ6	Skermanella stibiiresistens	354	29	279	W9GZZ6_Bacteria_Proteobacteria_Alphaproteobacteria_Rhodospirillales_Rhodospirillaceae_Skermanella_stibiiresistens
W9GT95	Skermanella stibiiresistens	290	22	272	W9GT95_Bacteria_Proteobacteria_Alphaproteobacteria_Rhodospirillales_Rhodospirillaceae_Skermanella_stibiiresistens
A0A2N3PX59	Telmatospirillum siberiense	290	24	268	A0A2N3PX59_Bacteria_Proteobacteria_Alphaproteobacteria_Rhodospirillales_Rhodospirillaceae_Telmatospirillum_siberiense
A0A2N3PTE3	Telmatospirillum siberiense	378	57	306	A0A2N3PTE3_Bacteria_Proteobacteria_Alphaproteobacteria_Rhodospirillales_Rhodospirillaceae_Telmatospirillum_siberiense
A0A2N3PXB5	Telmatospirillum siberiense	283	16	261	A0A2N3PXB5_Bacteria_Proteobacteria_Alphaproteobacteria_Rhodospirillales_Rhodospirillaceae_Telmatospirillum_siberiense
A0A1G7JQ05	Thalassobaculum litoreum	358	24	275	A0A1G7JQ05_Bacteria_Proteobacteria_Alphaproteobacteria_Rhodospirillales_Rhodospirillaceae_Thalassobaculum_litoreum
A0A0D8CMD1	Thalassospira sp.	328	27	271	A0A0D8CMD1_Bacteria_Proteobacteria_Alphaproteobacteria_Rhodospirillales_Rhodospirillaceae_Thalassospira_sp._HJ
A0A1Y6B5J3	Tistlia consotensis	291	20	281	A0A1Y6B5J3_Bacteria_Proteobacteria_Alphaproteobacteria_Rhodospirillales_Rhodospirillaceae_Tistlia_consotensis
A0A4R3J7H4	Varunaivibrio sulfuroxidans	314	5	282	A0A4R3J7H4_Bacteria_Proteobacteria_Alphaproteobacteria_Rhodospirillales_Rhodospirillaceae_Varunaivibrio_sulfuroxidans
A0A1H8YEX9	bacterium URHD0017	281	15	268	A0A1H8YEX9_Bacteria_Proteobacteria_Alphaproteobacteria_Rhodospirillales_Rhodospirillales_bacterium_URHD0017
A0A1H8YF82	bacterium URHD0017	294	13	259	A0A1H8YF82_Bacteria_Proteobacteria_Alphaproteobacteria_Rhodospirillales_Rhodospirillales_bacterium_URHD0017
A0A4R2PDR2	Rhodothalassium salexigens	309	35	278	A0A4R2PDR2_Bacteria_Proteobacteria_Alphaproteobacteria_Rhodothalassiales_Rhodothalassiaceae_Rhodothalassium_salexigens
A0A4R2PNJ2	Rhodothalassium salexigens	348	23	274	A0A4R2PNJ2_Bacteria_Proteobacteria_Alphaproteobacteria_Rhodothalassiales_Rhodothalassiaceae_Rhodothalassium_salexigens
A0A4V2SNU3	Rhodothalassium salexigens	284	19	269	A0A4V2SNU3_Bacteria_Proteobacteria_Alphaproteobacteria_Rhodothalassiales_Rhodothalassiaceae_Rhodothalassium_salexigens
G5ZZI6	proteobacterium HIMB100	322	27	280	G5ZZI6_Bacteria_Proteobacteria_Alphaproteobacteria_SAR116_cluster_alpha_proteobacterium_HIMB100
A0A0F7KXU4	Altererythrobacter atlanticus	353	38	299	A0A0F7KXU4_Bacteria_Proteobacteria_Alphaproteobacteria_Sphingomonadales_Erythrobacteraceae_Altererythrobacter_atlanticus
A0A437H299	Croceicoccus ponticola	329	16	275	A0A437H299_Bacteria_Proteobacteria_Alphaproteobacteria_Sphingomonadales_Erythrobacteraceae_Croceicoccus_ponticola
A0A0P6WGV5	Erythrobacter sp.	317	17	276	A0A0P6WGV5_Bacteria_Proteobacteria_Alphaproteobacteria_Sphingomonadales_Erythrobacteraceae_Erythrobacter_sp._SG61-1L
A0A419MYR2	Aestuariisphingobium litorale	294	15	274	A0A419MYR2_Bacteria_Proteobacteria_Alphaproteobacteria_Sphingomonadales_Sphingomonadaceae_Aestuariisphingobium_litorale
Q2G7B9	Novosphingobium aromaticivorans	323	17	276	Q2G7B9_Bacteria_Proteobacteria_Alphaproteobacteria_Sphingomonadales_Sphingomonadaceae_Novosphingobium_aromaticivorans
A0A437NDA7	Novosphingobium sp.	314	15	275	A0A437NDA7_Bacteria_Proteobacteria_Alphaproteobacteria_Sphingomonadales_Sphingomonadaceae_Novosphingobium_sp._FSY-9
A0A0Q4C1H0	Novosphingobium sp.	333	26	291	A0A0Q4C1H0_Bacteria_Proteobacteria_Alphaproteobacteria_Sphingomonadales_Sphingomonadaceae_Novosphingobium_sp._Leaf2
A0A3D9FH47	Parasphingopyxis lamellibrachiae	300	17	277	A0A3D9FH47_Bacteria_Proteobacteria_Alphaproteobacteria_Sphingomonadales_Sphingomonadaceae_Parasphingopyxis_lamellibrachiae
A0A4Y9ENR1	Polymorphobacter sp.	334	38	299	A0A4Y9ENR1_Bacteria_Proteobacteria_Alphaproteobacteria_Sphingomonadales_Sphingomonadaceae_Polymorphobacter_sp._DJ1R-1
A0A501XT19	Sandaracinobacter sp.	315	14	279	A0A501XT19_Bacteria_Proteobacteria_Alphaproteobacteria_Sphingomonadales_Sphingomonadaceae_Sandaracinobacter_sp._PAMC_28131
A0A552UIT8	Sandarakinorhabdus sp.	307	14	273	A0A552UIT8_Bacteria_Proteobacteria_Alphaproteobacteria_Sphingomonadales_Sphingomonadaceae_Sandarakinorhabdus_sp._LB1R16
D4YXE1	Sphingobium japonicum	317	20	280	D4YXE1_Bacteria_Proteobacteria_Alphaproteobacteria_Sphingomonadales_Sphingomonadaceae_Sphingobium_japonicum
A0A2A2SC16	Sphingomonas sp.	315	20	279	A0A2A2SC16_Bacteria_Proteobacteria_Alphaproteobacteria_Sphingomonadales_Sphingomonadaceae_Sphingomonas_sp._1PNM-20
A0A4R2PNU2	Sphingomonas sp.	311	17	278	A0A4R2PNU2_Bacteria_Proteobacteria_Alphaproteobacteria_Sphingomonadales_Sphingomonadaceae_Sphingomonas_sp._BK235
A0A437LYG0	Sphingomonas sp.	311	20	278	A0A437LYG0_Bacteria_Proteobacteria_Alphaproteobacteria_Sphingomonadales_Sphingomonadaceae_Sphingomonas_sp._CCP-7
A0A1Y2QRI3	Sphingomonas sp.	322	25	286	A0A1Y2QRI3_Bacteria_Proteobacteria_Alphaproteobacteria_Sphingomonadales_Sphingomonadaceae_Sphingomonas_sp._IBVSS1
M4S3S5	Sphingomonas sp.	277	11	263	M4S3S5_Bacteria_Proteobacteria_Alphaproteobacteria_Sphingomonadales_Sphingomonadaceae_Sphingomonas_sp._MM-1
M4S510	Sphingomonas sp.	289	20	258	M4S510_Bacteria_Proteobacteria_Alphaproteobacteria_Sphingomonadales_Sphingomonadaceae_Sphingomonas_sp._MM-1
A0A1G5UKG4	Sphingomonas sp.	314	20	280	A0A1G5UKG4_Bacteria_Proteobacteria_Alphaproteobacteria_Sphingomonadales_Sphingomonadaceae_Sphingomonas_sp._NFR15
A0A5C6UL46	Sphingorhabdus sp.	315	18	278	A0A5C6UL46_Bacteria_Proteobacteria_Alphaproteobacteria_Sphingomonadales_Sphingomonadaceae_Sphingorhabdus_sp._D-2Q-5-6
A0A220W370	Sphingorhabdus sp.	311	15	273	A0A220W370_Bacteria_Proteobacteria_Alphaproteobacteria_Sphingomonadales_Sphingomonadaceae_Sphingorhabdus_sp._SMR4y
A0A495RY84	Sphingosinicella microcystinivorans	320	13	266	A0A495RY84_Bacteria_Proteobacteria_Alphaproteobacteria_Sphingomonadales_Sphingomonadaceae_Sphingosinicella_microcystinivorans
A0A4Q5S1K1	Sphingomonadales bacterium	317	17	277	A0A4Q5S1K1_Bacteria_Proteobacteria_Alphaproteobacteria_Sphingomonadales_Sphingomonadales_bacterium
A0A0N1KZZ8	proteobacterium AAP65	282	13	268	A0A0N1KZZ8_Bacteria_Proteobacteria_Betaproteobacteria_beta_proteobacterium_AAP65
A0A0N1AFF3	proteobacterium AAP65	348	21	272	A0A0N1AFF3_Bacteria_Proteobacteria_Betaproteobacteria_beta_proteobacterium_AAP65
A0A0N1AGH6	proteobacterium AAP65	285	13	266	A0A0N1AGH6_Bacteria_Proteobacteria_Betaproteobacteria_beta_proteobacterium_AAP65
A0A0N1BAD4	proteobacterium AAP99	286	13	264	A0A0N1BAD4_Bacteria_Proteobacteria_Betaproteobacteria_beta_proteobacterium_AAP99
A0A0N0JVJ5	proteobacterium AAP99	355	21	273	A0A0N0JVJ5_Bacteria_Proteobacteria_Betaproteobacteria_beta_proteobacterium_AAP99
A0A2T0XDQ3	proteobacterium MWH-P2sevCIIIb	292	13	264	A0A2T0XDQ3_Bacteria_Proteobacteria_Betaproteobacteria_beta_proteobacterium_MWH-P2sevCIIIb
A0A2T0XDP1	proteobacterium MWH-P2sevCIIIb	280	5	263	A0A2T0XDP1_Bacteria_Proteobacteria_Betaproteobacteria_beta_proteobacterium_MWH-P2sevCIIIb
A0A1P8FKD1	bacterium GR16-43	270	5	255	A0A1P8FKD1_Bacteria_Proteobacteria_Betaproteobacteria_Betaproteobacteria_bacterium_GR16-43
V4YNZ1	bacterium MOLA814	281	14	264	V4YNZ1_Bacteria_Proteobacteria_Betaproteobacteria_Betaproteobacteria_bacterium_MOLA814
V4Y2M5	bacterium MOLA814	301	10	257	V4Y2M5_Bacteria_Proteobacteria_Betaproteobacteria_Betaproteobacteria_bacterium_MOLA814
V4YJ61	bacterium MOLA814	301	17	282	V4YJ61_Bacteria_Proteobacteria_Betaproteobacteria_Betaproteobacteria_bacterium_MOLA814
A0A142LJQ6	bacterium UKL13-2	277	13	263	A0A142LJQ6_Bacteria_Proteobacteria_Betaproteobacteria_Betaproteobacteria_bacterium_UKL13-2
A0A142LKK8	bacterium UKL13-2	387	30	285	A0A142LKK8_Bacteria_Proteobacteria_Betaproteobacteria_Betaproteobacteria_bacterium_UKL13-2
A0A142LJQ7	bacterium UKL13-2	277	5	260	A0A142LJQ7_Bacteria_Proteobacteria_Betaproteobacteria_Betaproteobacteria_bacterium_UKL13-2
Q7VYT8	Bordetella pertussis	287	13	263	Q7VYT8_Bacteria_Proteobacteria_Betaproteobacteria_Burkholderiales_Alcaligenaceae_Bordetella_pertussis
Q7VYT7	Bordetella pertussis	276	5	262	Q7VYT7_Bacteria_Proteobacteria_Betaproteobacteria_Burkholderiales_Alcaligenaceae_Bordetella_pertussis
A0A2R4XFZ8	Bordetella sp.	306	13	263	A0A2R4XFZ8_Bacteria_Proteobacteria_Betaproteobacteria_Burkholderiales_Alcaligenaceae_Bordetella_sp._HZ20
A0A2R4XFP3	Bordetella sp.	275	5	260	A0A2R4XFP3_Bacteria_Proteobacteria_Betaproteobacteria_Burkholderiales_Alcaligenaceae_Bordetella_sp._HZ20
W8WYV0	Castellaniella defragrans	287	13	263	W8WYV0_Bacteria_Proteobacteria_Betaproteobacteria_Burkholderiales_Alcaligenaceae_Castellaniella_defragrans
W8X4N8	Castellaniella defragrans	299	5	263	W8X4N8_Bacteria_Proteobacteria_Betaproteobacteria_Burkholderiales_Alcaligenaceae_Castellaniella_defragrans
A0A096AKX3	Oligella urethralis	296	14	280	A0A096AKX3_Bacteria_Proteobacteria_Betaproteobacteria_Burkholderiales_Alcaligenaceae_Oligella_urethralis
A0A368L7Y8	Parvibium lacunae	290	13	269	A0A368L7Y8_Bacteria_Proteobacteria_Betaproteobacteria_Burkholderiales_Alcaligenaceae_Parvibium_lacunae
A0A368L880	Parvibium lacunae	291	16	272	A0A368L880_Bacteria_Proteobacteria_Betaproteobacteria_Burkholderiales_Alcaligenaceae_Parvibium_lacunae
A0A3P4B919	Pigmentiphaga sp.	287	13	264	A0A3P4B919_Bacteria_Proteobacteria_Betaproteobacteria_Burkholderiales_Alcaligenaceae_Pigmentiphaga_sp._IMT-318
A0A368WCG6	Pusillimonas sp.	287	13	263	A0A368WCG6_Bacteria_Proteobacteria_Betaproteobacteria_Burkholderiales_Alcaligenaceae_Pusillimonas_sp._EA3
E8UCY6	Taylorella equigenitalis	286	26	264	E8UCY6_Bacteria_Proteobacteria_Betaproteobacteria_Burkholderiales_Alcaligenaceae_Taylorella_equigenitalis
A0A556ABM3	Verticiella sediminum	287	13	263	A0A556ABM3_Bacteria_Proteobacteria_Betaproteobacteria_Burkholderiales_Alcaligenaceae_Verticiella_sediminum
A0A480AUK4	Aquabacterium pictum	363	15	282	A0A480AUK4_Bacteria_Proteobacteria_Betaproteobacteria_Burkholderiales_Aquabacterium_pictum
A0A480AKJ9	Aquabacterium pictum	284	5	258	A0A480AKJ9_Bacteria_Proteobacteria_Betaproteobacteria_Burkholderiales_Aquabacterium_pictum
A0A1H2PNS6	Burkholderia sp.	339	16	288	A0A1H2PNS6_Bacteria_Proteobacteria_Betaproteobacteria_Burkholderiales_Burkholderiaceae_Burkholderia_sp._JS23
A0A4V6I9B5	bacterium PBA	287	13	271	A0A4V6I9B5_Bacteria_Proteobacteria_Betaproteobacteria_Burkholderiales_Burkholderiaceae_Burkholderiaceae_bacterium_PBA
A0A0J1G003	Caballeronia mineralivorans	281	20	269	A0A0J1G003_Bacteria_Proteobacteria_Betaproteobacteria_Burkholderiales_Burkholderiaceae_Caballeronia_mineralivorans
A0A1K2H998	Chitinimonas taiwanensis	278	13	265	A0A1K2H998_Bacteria_Proteobacteria_Betaproteobacteria_Burkholderiales_Burkholderiaceae_Chitinimonas_taiwanensis
A0A1K2HEG7	Chitinimonas taiwanensis	279	9	260	A0A1K2HEG7_Bacteria_Proteobacteria_Betaproteobacteria_Burkholderiales_Burkholderiaceae_Chitinimonas_taiwanensis
Q0JZ36	Cupriavidus necator	305	42	293	Q0JZ36_Bacteria_Proteobacteria_Betaproteobacteria_Burkholderiales_Burkholderiaceae_Cupriavidus_necator
E7RW87	Lautropia mirabilis	291	13	268	E7RW87_Bacteria_Proteobacteria_Betaproteobacteria_Burkholderiales_Burkholderiaceae_Lautropia_mirabilis
A0A239SMG8	Pandoraea sputorum	284	9	262	A0A239SMG8_Bacteria_Proteobacteria_Betaproteobacteria_Burkholderiales_Burkholderiaceae_Pandoraea_sputorum
A0A0G3ET22	Pandoraea thiooxydans	275	17	265	A0A0G3ET22_Bacteria_Proteobacteria_Betaproteobacteria_Burkholderiales_Burkholderiaceae_Pandoraea_thiooxydans
A0A0G3ETC0	Pandoraea thiooxydans	275	13	264	A0A0G3ETC0_Bacteria_Proteobacteria_Betaproteobacteria_Burkholderiales_Burkholderiaceae_Pandoraea_thiooxydans
A0A1W1Z1J5	Polynucleobacter sp.	367	35	284	A0A1W1Z1J5_Bacteria_Proteobacteria_Betaproteobacteria_Burkholderiales_Burkholderiaceae_Polynucleobacter_sp._VK13
A0A5C8P0Q2	Quisquiliibacterium sp.	284	18	265	A0A5C8P0Q2_Bacteria_Proteobacteria_Betaproteobacteria_Burkholderiales_Burkholderiaceae_Quisquiliibacterium_sp._CC-CFT501
A0A0A1H5M9	bacterium GJ-E10	282	13	264	A0A0A1H5M9_Bacteria_Proteobacteria_Betaproteobacteria_Burkholderiales_Burkholderiales_bacterium_GJ-E10
A0A257DHC9	bacterium PBB1	372	11	264	A0A257DHC9_Bacteria_Proteobacteria_Betaproteobacteria_Burkholderiales_Burkholderiales_bacterium_PBB1
A0A257DCY7	bacterium PBB1	284	5	259	A0A257DCY7_Bacteria_Proteobacteria_Betaproteobacteria_Burkholderiales_Burkholderiales_bacterium_PBB1
U5NBD9	Symbiobacter mobilis	284	18	268	U5NBD9_Bacteria_Proteobacteria_Betaproteobacteria_Burkholderiales_Comamonadaceae_Candidatus_Symbiobacter_mobilis
A0A3P1XCQ8	OH2545 COT-014	291	25	276	A0A3P1XCQ8_Bacteria_Proteobacteria_Betaproteobacteria_Burkholderiales_Comamonadaceae_Comamonadaceae_bacterium_OH2545_COT-014
A0A3N1WQQ6	Comamonas sp.	278	16	265	A0A3N1WQQ6_Bacteria_Proteobacteria_Betaproteobacteria_Burkholderiales_Comamonadaceae_Comamonas_sp._BIGb0124
A0A363RSW3	Comamonas sp.	278	7	259	A0A363RSW3_Bacteria_Proteobacteria_Betaproteobacteria_Burkholderiales_Comamonadaceae_Comamonas_sp._JNW
A0A5B8RZM7	Comamonas sp.	279	13	263	A0A5B8RZM7_Bacteria_Proteobacteria_Betaproteobacteria_Burkholderiales_Comamonadaceae_Comamonas_sp._NLF-7-7
A0A3M6QNU9	Corticibacter populi	281	13	264	A0A3M6QNU9_Bacteria_Proteobacteria_Betaproteobacteria_Burkholderiales_Comamonadaceae_Corticibacter_populi
A0A3M6QSH8	Corticibacter populi	291	16	273	A0A3M6QSH8_Bacteria_Proteobacteria_Betaproteobacteria_Burkholderiales_Comamonadaceae_Corticibacter_populi
A0A1Y0N570	Curvibacter sp.	288	20	276	A0A1Y0N570_Bacteria_Proteobacteria_Betaproteobacteria_Burkholderiales_Comamonadaceae_Curvibacter_sp._AEP1-3
A0A1V4CH27	Hydrogenophaga sp.	288	13	273	A0A1V4CH27_Bacteria_Proteobacteria_Betaproteobacteria_Burkholderiales_Comamonadaceae_Hydrogenophaga_sp._H7
A0A1V4CFM6	Hydrogenophaga sp.	301	14	276	A0A1V4CFM6_Bacteria_Proteobacteria_Betaproteobacteria_Burkholderiales_Comamonadaceae_Hydrogenophaga_sp._H7
A0A1Y2QDW8	Hydrogenophaga sp.	288	13	273	A0A1Y2QDW8_Bacteria_Proteobacteria_Betaproteobacteria_Burkholderiales_Comamonadaceae_Hydrogenophaga_sp._IBVHS2
F3KRI0	Hylemonella gracilis	301	8	278	F3KRI0_Bacteria_Proteobacteria_Betaproteobacteria_Burkholderiales_Comamonadaceae_Hylemonella_gracilis
A0A0P0ME89	Limnohabitans sp.	354	21	270	A0A0P0ME89_Bacteria_Proteobacteria_Betaproteobacteria_Burkholderiales_Comamonadaceae_Limnohabitans_sp._103DPR2
A0A2S9KFR9	Malikia spinosa	285	13	270	A0A2S9KFR9_Bacteria_Proteobacteria_Betaproteobacteria_Burkholderiales_Comamonadaceae_Malikia_spinosa
A0A0Q7SKR5	Pelomonas sp.	282	13	268	A0A0Q7SKR5_Bacteria_Proteobacteria_Betaproteobacteria_Burkholderiales_Comamonadaceae_Pelomonas_sp._Root1444
A0A0Q7T0G7	Pelomonas sp.	281	12	259	A0A0Q7T0G7_Bacteria_Proteobacteria_Betaproteobacteria_Burkholderiales_Comamonadaceae_Pelomonas_sp._Root1444
A1VRI5	Polaromonas naphthalenivorans	293	26	277	A1VRI5_Bacteria_Proteobacteria_Betaproteobacteria_Burkholderiales_Comamonadaceae_Polaromonas_naphthalenivorans
A0A0Q4Y5D0	Pseudorhodoferax sp.	279	13	264	A0A0Q4Y5D0_Bacteria_Proteobacteria_Betaproteobacteria_Burkholderiales_Comamonadaceae_Pseudorhodoferax_sp._Leaf267
A0A0Q4YE33	Pseudorhodoferax sp.	358	28	281	A0A0Q4YE33_Bacteria_Proteobacteria_Betaproteobacteria_Burkholderiales_Comamonadaceae_Pseudorhodoferax_sp._Leaf267
A0A0Q4YKG1	Pseudorhodoferax sp.	284	21	273	A0A0Q4YKG1_Bacteria_Proteobacteria_Betaproteobacteria_Burkholderiales_Comamonadaceae_Pseudorhodoferax_sp._Leaf267
A0A2P1NK15	Pulveribacter suum	279	13	264	A0A2P1NK15_Bacteria_Proteobacteria_Betaproteobacteria_Burkholderiales_Comamonadaceae_Pulveribacter_suum
A0A2P1NMV8	Pulveribacter suum	322	13	284	A0A2P1NMV8_Bacteria_Proteobacteria_Betaproteobacteria_Burkholderiales_Comamonadaceae_Pulveribacter_suum
F5XXP8	Ramlibacter tataouinensis	310	15	277	F5XXP8_Bacteria_Proteobacteria_Betaproteobacteria_Burkholderiales_Comamonadaceae_Ramlibacter_tataouinensis
F5Y5G9	Ramlibacter tataouinensis	290	14	273	F5Y5G9_Bacteria_Proteobacteria_Betaproteobacteria_Burkholderiales_Comamonadaceae_Ramlibacter_tataouinensis
Q21Y72	Rhodoferax ferrireducens	279	13	264	Q21Y72_Bacteria_Proteobacteria_Betaproteobacteria_Burkholderiales_Comamonadaceae_Rhodoferax_ferrireducens
A0A3N4UR44	Tibeticola sediminis	286	12	268	A0A3N4UR44_Bacteria_Proteobacteria_Betaproteobacteria_Burkholderiales_Comamonadaceae_Tibeticola_sediminis
A0A2S5STI4	Zhizhongheella caldifontis	278	13	264	A0A2S5STI4_Bacteria_Proteobacteria_Betaproteobacteria_Burkholderiales_Comamonadaceae_Zhizhongheella_caldifontis
A0A2S5ST13	Zhizhongheella caldifontis	272	5	260	A0A2S5ST13_Bacteria_Proteobacteria_Betaproteobacteria_Burkholderiales_Comamonadaceae_Zhizhongheella_caldifontis
A0A0K8NYW9	Ideonella sakaiensis	288	19	274	A0A0K8NYW9_Bacteria_Proteobacteria_Betaproteobacteria_Burkholderiales_Ideonella_sakaiensis
A0A0K8NVJ7	Ideonella sakaiensis	341	19	267	A0A0K8NVJ7_Bacteria_Proteobacteria_Betaproteobacteria_Burkholderiales_Ideonella_sakaiensis
A0A0K8NYZ0	Ideonella sakaiensis	286	5	259	A0A0K8NYZ0_Bacteria_Proteobacteria_Betaproteobacteria_Burkholderiales_Ideonella_sakaiensis
B1Y6H8	Leptothrix cholodnii	278	14	263	B1Y6H8_Bacteria_Proteobacteria_Betaproteobacteria_Burkholderiales_Leptothrix_cholodnii
A2SFB0	Methylibium petroleiphilum	287	13	273	A2SFB0_Bacteria_Proteobacteria_Betaproteobacteria_Burkholderiales_Methylibium_petroleiphilum
A0A0L6T7E5	Methylibium sp.	278	13	264	A0A0L6T7E5_Bacteria_Proteobacteria_Betaproteobacteria_Burkholderiales_Methylibium_sp._NZG
A0A0X8GKG2	Janthinobacterium sp.	278	13	264	A0A0X8GKG2_Bacteria_Proteobacteria_Betaproteobacteria_Burkholderiales_Oxalobacteraceae_Janthinobacterium_sp._B9-8
A0A0X8GRF4	Janthinobacterium sp.	276	12	260	A0A0X8GRF4_Bacteria_Proteobacteria_Betaproteobacteria_Burkholderiales_Oxalobacteraceae_Janthinobacterium_sp._B9-8
K9DBF5	Massilia timonae	331	20	276	K9DBF5_Bacteria_Proteobacteria_Betaproteobacteria_Burkholderiales_Oxalobacteraceae_Massilia_timonae
A0A239G3C7	Noviherbaspirillum humi	277	13	263	A0A239G3C7_Bacteria_Proteobacteria_Betaproteobacteria_Burkholderiales_Oxalobacteraceae_Noviherbaspirillum_humi
A0A239L348	Noviherbaspirillum humi	308	12	275	A0A239L348_Bacteria_Proteobacteria_Betaproteobacteria_Burkholderiales_Oxalobacteraceae_Noviherbaspirillum_humi
C3X9Q6	Oxalobacter formigenes	278	13	264	C3X9Q6_Bacteria_Proteobacteria_Betaproteobacteria_Burkholderiales_Oxalobacteraceae_Oxalobacter_formigenes
A0A4Q2J6Y9	bacterium CAVE-383	275	11	262	A0A4Q2J6Y9_Bacteria_Proteobacteria_Betaproteobacteria_Burkholderiales_Oxalobacteraceae_Oxalobacteraceae_bacterium_CAVE-383
F1VXN4	bacterium IMCC9480	314	23	272	F1VXN4_Bacteria_Proteobacteria_Betaproteobacteria_Burkholderiales_Oxalobacteraceae_Oxalobacteraceae_bacterium_IMCC9480
A0A4R5VQ03	Sapientia aquatica	325	17	263	A0A4R5VQ03_Bacteria_Proteobacteria_Betaproteobacteria_Burkholderiales_Oxalobacteraceae_Sapientia_aquatica
A0A0U3DJX7	Paucibacter sp.	282	13	267	A0A0U3DJX7_Bacteria_Proteobacteria_Betaproteobacteria_Burkholderiales_Paucibacter_sp._KCTC_42545
A0A0U2T8K3	Paucibacter sp.	286	8	262	A0A0U2T8K3_Bacteria_Proteobacteria_Betaproteobacteria_Burkholderiales_Paucibacter_sp._KCTC_42545
A0A4R6QMD6	Paucibacter toxinivorans	282	14	268	A0A4R6QMD6_Bacteria_Proteobacteria_Betaproteobacteria_Burkholderiales_Paucibacter_toxinivorans
A0A0Q6XKN6	Rhizobacter sp.	278	13	264	A0A0Q6XKN6_Bacteria_Proteobacteria_Betaproteobacteria_Burkholderiales_Rhizobacter_sp._Root1221
A0A0Q6MAP8	Rhizobacter sp.	282	13	267	A0A0Q6MAP8_Bacteria_Proteobacteria_Betaproteobacteria_Burkholderiales_Rhizobacter_sp._Root29
A0A0U2U0T6	Roseateles depolymerans	289	20	274	A0A0U2U0T6_Bacteria_Proteobacteria_Betaproteobacteria_Burkholderiales_Roseateles_depolymerans
A0A0U3LGB2	Roseateles depolymerans	369	22	270	A0A0U3LGB2_Bacteria_Proteobacteria_Betaproteobacteria_Burkholderiales_Roseateles_depolymerans
A0A3S2TLU6	Rubrivivax albus	346	2	251	A0A3S2TLU6_Bacteria_Proteobacteria_Betaproteobacteria_Burkholderiales_Rubrivivax_albus
A0A3S2WXN4	Rubrivivax albus	279	12	265	A0A3S2WXN4_Bacteria_Proteobacteria_Betaproteobacteria_Burkholderiales_Rubrivivax_albus
I0HT01	Rubrivivax gelatinosus	282	14	268	I0HT01_Bacteria_Proteobacteria_Betaproteobacteria_Burkholderiales_Rubrivivax_gelatinosus
I0HT00	Rubrivivax gelatinosus	276	5	257	I0HT00_Bacteria_Proteobacteria_Betaproteobacteria_Burkholderiales_Rubrivivax_gelatinosus
A0A059KSG6	Sphaerotilus natans	280	16	265	A0A059KSG6_Bacteria_Proteobacteria_Betaproteobacteria_Burkholderiales_Sphaerotilus_natans
A0A1A6DUD4	Tepidimonas fonticaldi	294	20	279	A0A1A6DUD4_Bacteria_Proteobacteria_Betaproteobacteria_Burkholderiales_Tepidimonas_fonticaldi
A0A1A6DUI8	Tepidimonas fonticaldi	304	9	270	A0A1A6DUI8_Bacteria_Proteobacteria_Betaproteobacteria_Burkholderiales_Tepidimonas_fonticaldi
D5X1N5	Thiomonas intermedia	280	17	265	D5X1N5_Bacteria_Proteobacteria_Betaproteobacteria_Burkholderiales_Thiomonas_intermedia
A0A0Q4GXI5	Xylophilus sp.	279	13	264	A0A0Q4GXI5_Bacteria_Proteobacteria_Betaproteobacteria_Burkholderiales_Xylophilus_sp._Leaf220
A0A0Q4G9T3	Xylophilus sp.	317	21	280	A0A0Q4G9T3_Bacteria_Proteobacteria_Betaproteobacteria_Burkholderiales_Xylophilus_sp._Leaf220
A0A0Q4GX11	Xylophilus sp.	288	17	275	A0A0Q4GX11_Bacteria_Proteobacteria_Betaproteobacteria_Burkholderiales_Xylophilus_sp._Leaf220
A0A011P1D7	Accumulibacter sp.	269	5	255	A0A011P1D7_Bacteria_Proteobacteria_Betaproteobacteria_Candidatus_Accumulibacter_sp._BA-93
A0A011RC52	Accumulibacter sp.	277	13	263	A0A011RC52_Bacteria_Proteobacteria_Betaproteobacteria_Candidatus_Accumulibacter_sp._BA-93
A0A011P3F0	Accumulibacter sp.	269	5	252	A0A011P3F0_Bacteria_Proteobacteria_Betaproteobacteria_Candidatus_Accumulibacter_sp._SK-11
M1LZZ0	Kinetoplastibacterium blastocrithidii	290	14	261	M1LZZ0_Bacteria_Proteobacteria_Betaproteobacteria_Candidatus_Kinetoplastibacterium_blastocrithidii
A0A1W1WZ69	Andreprevotia lacus	277	11	263	A0A1W1WZ69_Bacteria_Proteobacteria_Betaproteobacteria_Neisseriales_Chromobacteriaceae_Andreprevotia_lacus
A0A1U9JLU4	Aquaspirillum sp.	278	13	264	A0A1U9JLU4_Bacteria_Proteobacteria_Betaproteobacteria_Neisseriales_Chromobacteriaceae_Aquaspirillum_sp._LM1
A0A1U9JLV2	Aquaspirillum sp.	271	5	258	A0A1U9JLV2_Bacteria_Proteobacteria_Betaproteobacteria_Neisseriales_Chromobacteriaceae_Aquaspirillum_sp._LM1
A0A4U0PRU6	Chitiniphilus eburneus	278	13	264	A0A4U0PRU6_Bacteria_Proteobacteria_Betaproteobacteria_Neisseriales_Chromobacteriaceae_Chitiniphilus_eburneus
A0A4U0Q3U5	Chitiniphilus eburneus	277	12	262	A0A4U0Q3U5_Bacteria_Proteobacteria_Betaproteobacteria_Neisseriales_Chromobacteriaceae_Chitiniphilus_eburneus
Q7NTS4	Chromobacterium violaceum	270	5	255	Q7NTS4_Bacteria_Proteobacteria_Betaproteobacteria_Neisseriales_Chromobacteriaceae_Chromobacterium_violaceum
A0A1I4WWN9	Formivibrio citricus	274	12	262	A0A1I4WWN9_Bacteria_Proteobacteria_Betaproteobacteria_Neisseriales_Chromobacteriaceae_Formivibrio_citricus
A0A1D9BHK6	Jeongeupia sp.	278	13	264	A0A1D9BHK6_Bacteria_Proteobacteria_Betaproteobacteria_Neisseriales_Chromobacteriaceae_Jeongeupia_sp._USM3
A0A1D9BIV1	Jeongeupia sp.	276	11	262	A0A1D9BIV1_Bacteria_Proteobacteria_Betaproteobacteria_Neisseriales_Chromobacteriaceae_Jeongeupia_sp._USM3
A0A2S0PB91	Microvirgula aerodenitrificans	278	13	265	A0A2S0PB91_Bacteria_Proteobacteria_Betaproteobacteria_Neisseriales_Chromobacteriaceae_Microvirgula_aerodenitrificans
A0A4R7BE85	Paludibacterium purpuratum	301	33	285	A0A4R7BE85_Bacteria_Proteobacteria_Betaproteobacteria_Neisseriales_Chromobacteriaceae_Paludibacterium_purpuratum
A0A0J5GF96	Vogesella sp.	281	12	265	A0A0J5GF96_Bacteria_Proteobacteria_Betaproteobacteria_Neisseriales_Chromobacteriaceae_Vogesella_sp._EB
A0A0J5GFR9	Vogesella sp.	279	5	256	A0A0J5GFR9_Bacteria_Proteobacteria_Betaproteobacteria_Neisseriales_Chromobacteriaceae_Vogesella_sp._EB
A0A0N0GMT2	Amantichitinum ursilacus	278	13	264	A0A0N0GMT2_Bacteria_Proteobacteria_Betaproteobacteria_Neisseriales_Neisseriaceae_Amantichitinum_ursilacus
A0A0N0GQ73	Amantichitinum ursilacus	277	11	264	A0A0N0GQ73_Bacteria_Proteobacteria_Betaproteobacteria_Neisseriales_Neisseriaceae_Amantichitinum_ursilacus
A0A161RCZ0	Crenobacter luteus	281	13	265	A0A161RCZ0_Bacteria_Proteobacteria_Betaproteobacteria_Neisseriales_Neisseriaceae_Crenobacter_luteus
A0A165G634	Crenobacter luteus	270	5	255	A0A165G634_Bacteria_Proteobacteria_Betaproteobacteria_Neisseriales_Neisseriaceae_Crenobacter_luteus
C4GF65	Kingella oralis	283	14	266	C4GF65_Bacteria_Proteobacteria_Betaproteobacteria_Neisseriales_Neisseriaceae_Kingella_oralis
A0A221KGU0	Vitreoscilla filiformis	282	13	268	A0A221KGU0_Bacteria_Proteobacteria_Betaproteobacteria_Neisseriales_Neisseriaceae_Vitreoscilla_filiformis
A0A221KHG1	Vitreoscilla filiformis	275	4	254	A0A221KHG1_Bacteria_Proteobacteria_Betaproteobacteria_Neisseriales_Neisseriaceae_Vitreoscilla_filiformis
A0A2L0PN45	Vitreoscilla sp.	277	5	258	A0A2L0PN45_Bacteria_Proteobacteria_Betaproteobacteria_Neisseriales_Neisseriaceae_Vitreoscilla_sp._C1
A0A139BVY0	Gallionella acididurans	280	15	265	A0A139BVY0_Bacteria_Proteobacteria_Betaproteobacteria_Nitrosomonadales_Gallionellaceae_Candidatus_Gallionella_acididurans
D5CRT8	Sideroxydans lithotrophicus	271	5	255	D5CRT8_Bacteria_Proteobacteria_Betaproteobacteria_Nitrosomonadales_Gallionellaceae_Sideroxydans_lithotrophicus
S6ALL9	Sulfuricella denitrificans	282	18	269	S6ALL9_Bacteria_Proteobacteria_Betaproteobacteria_Nitrosomonadales_Gallionellaceae_Sulfuricella_denitrificans
S6ACH7	Sulfuricella denitrificans	270	3	253	S6ACH7_Bacteria_Proteobacteria_Betaproteobacteria_Nitrosomonadales_Gallionellaceae_Sulfuricella_denitrificans
A0A1Y0G8G2	Sulfuriferula sp.	277	13	262	A0A1Y0G8G2_Bacteria_Proteobacteria_Betaproteobacteria_Nitrosomonadales_Gallionellaceae_Sulfuriferula_sp._AH1
A0A1Y0G8S8	Sulfuriferula sp.	270	5	254	A0A1Y0G8S8_Bacteria_Proteobacteria_Betaproteobacteria_Nitrosomonadales_Gallionellaceae_Sulfuriferula_sp._AH1
A0A4R3Y6C5	Sulfurirhabdus autotrophica	277	13	263	A0A4R3Y6C5_Bacteria_Proteobacteria_Betaproteobacteria_Nitrosomonadales_Gallionellaceae_Sulfurirhabdus_autotrophica
A0A0D6EV87	Methylopumilus planktonicus	285	12	264	A0A0D6EV87_Bacteria_Proteobacteria_Betaproteobacteria_Nitrosomonadales_Methylophilaceae_Candidatus_Methylopumilus_planktonicus
A0A0D6EV38	Methylopumilus planktonicus	296	8	255	A0A0D6EV38_Bacteria_Proteobacteria_Betaproteobacteria_Nitrosomonadales_Methylophilaceae_Candidatus_Methylopumilus_planktonicus
A0A0D6EVW3	Methylopumilus planktonicus	285	17	262	A0A0D6EVW3_Bacteria_Proteobacteria_Betaproteobacteria_Nitrosomonadales_Methylophilaceae_Candidatus_Methylopumilus_planktonicus
A0A0B7ISY5	Methylopumilus turicensis	311	20	262	A0A0B7ISY5_Bacteria_Proteobacteria_Betaproteobacteria_Nitrosomonadales_Methylophilaceae_Candidatus_Methylopumilus_turicensis
A0A0B7IXJ3	Methylopumilus turicensis	283	17	269	A0A0B7IXJ3_Bacteria_Proteobacteria_Betaproteobacteria_Nitrosomonadales_Methylophilaceae_Candidatus_Methylopumilus_turicensis
A0A3N0V6F9	Methylophilaceae bacterium	278	13	265	A0A3N0V6F9_Bacteria_Proteobacteria_Betaproteobacteria_Nitrosomonadales_Methylophilaceae_Methylophilaceae_bacterium
A0P6N4	bacterium HTCC2181	282	13	256	A0P6N4_Bacteria_Proteobacteria_Betaproteobacteria_Nitrosomonadales_Methylophilales_bacterium_HTCC2181
A0P4Y3	bacterium HTCC2181	299	9	256	A0P4Y3_Bacteria_Proteobacteria_Betaproteobacteria_Nitrosomonadales_Methylophilales_bacterium_HTCC2181
A0P6N5	bacterium HTCC2181	279	14	266	A0P6N5_Bacteria_Proteobacteria_Betaproteobacteria_Nitrosomonadales_Methylophilales_bacterium_HTCC2181
A0A0H4J9S9	bacterium MBRS-H7	280	12	263	A0A0H4J9S9_Bacteria_Proteobacteria_Betaproteobacteria_Nitrosomonadales_Methylophilales_bacterium_MBRS-H7
A0A0H4J193	bacterium MBRS-H7	294	9	253	A0A0H4J193_Bacteria_Proteobacteria_Betaproteobacteria_Nitrosomonadales_Methylophilales_bacterium_MBRS-H7
Q2Y6I7	Nitrosospira multiformis	280	13	267	Q2Y6I7_Bacteria_Proteobacteria_Betaproteobacteria_Nitrosomonadales_Nitrosomonadaceae_Nitrosospira_multiformis
A0A518U8M4	Denitratisoma sp.	281	17	268	A0A518U8M4_Bacteria_Proteobacteria_Betaproteobacteria_Nitrosomonadales_Sterolibacteriaceae_Denitratisoma_sp._DHT3
A0A518U8L0	Denitratisoma sp.	280	5	261	A0A518U8L0_Bacteria_Proteobacteria_Betaproteobacteria_Nitrosomonadales_Sterolibacteriaceae_Denitratisoma_sp._DHT3
A0A1B3LIJ1	Methyloversatilis sp.	277	13	262	A0A1B3LIJ1_Bacteria_Proteobacteria_Betaproteobacteria_Nitrosomonadales_Sterolibacteriaceae_Methyloversatilis_sp._RAC08
A0A1B3LIM1	Methyloversatilis sp.	351	17	268	A0A1B3LIM1_Bacteria_Proteobacteria_Betaproteobacteria_Nitrosomonadales_Sterolibacteriaceae_Methyloversatilis_sp._RAC08
A0A1B3LKF4	Methyloversatilis sp.	277	5	263	A0A1B3LKF4_Bacteria_Proteobacteria_Betaproteobacteria_Nitrosomonadales_Sterolibacteriaceae_Methyloversatilis_sp._RAC08
A0A2I2KEG6	Sterolibacterium denitrificans	300	5	263	A0A2I2KEG6_Bacteria_Proteobacteria_Betaproteobacteria_Nitrosomonadales_Sterolibacteriaceae_Sterolibacterium_denitrificans
A0A497XFC4	Sulfurisoma sediminicola	277	13	262	A0A497XFC4_Bacteria_Proteobacteria_Betaproteobacteria_Nitrosomonadales_Sterolibacteriaceae_Sulfurisoma_sediminicola
A0A497XH26	Sulfurisoma sediminicola	276	10	263	A0A497XH26_Bacteria_Proteobacteria_Betaproteobacteria_Nitrosomonadales_Sterolibacteriaceae_Sulfurisoma_sediminicola
W0SH00	Sulfuritalea hydrogenivorans	282	5	262	W0SH00_Bacteria_Proteobacteria_Betaproteobacteria_Nitrosomonadales_Sterolibacteriaceae_Sulfuritalea_hydrogenivorans
A0A4R3JU79	Sulfuritortus calidifontis	277	13	264	A0A4R3JU79_Bacteria_Proteobacteria_Betaproteobacteria_Nitrosomonadales_Thiobacillaceae_Sulfuritortus_calidifontis
Q3SI79	Thiobacillus denitrificans	281	18	270	Q3SI79_Bacteria_Proteobacteria_Betaproteobacteria_Nitrosomonadales_Thiobacillaceae_Thiobacillus_denitrificans
A0A3B7A6F2	Dechloromonas sp.	277	13	264	A0A3B7A6F2_Bacteria_Proteobacteria_Betaproteobacteria_Rhodocyclales_Azonexaceae_Dechloromonas_sp._HYN0024
A0A3B7A4V3	Dechloromonas sp.	269	5	258	A0A3B7A4V3_Bacteria_Proteobacteria_Betaproteobacteria_Rhodocyclales_Azonexaceae_Dechloromonas_sp._HYN0024
G8QJT4	Azospira oryzae	277	13	263	G8QJT4_Bacteria_Proteobacteria_Betaproteobacteria_Rhodocyclales_Rhodocyclaceae_Azospira_oryzae
G8QJT5	Azospira oryzae	274	5	255	G8QJT5_Bacteria_Proteobacteria_Betaproteobacteria_Rhodocyclales_Rhodocyclaceae_Azospira_oryzae
A0A1A8XZM1	Propionivibrio aalborgensis	277	13	263	A0A1A8XZM1_Bacteria_Proteobacteria_Betaproteobacteria_Rhodocyclales_Rhodocyclaceae_Candidatus_Propionivibrio_aalborgensis
A0A1A8Y1X9	Propionivibrio aalborgensis	308	44	295	A0A1A8Y1X9_Bacteria_Proteobacteria_Betaproteobacteria_Rhodocyclales_Rhodocyclaceae_Candidatus_Propionivibrio_aalborgensis
A0A1G8C675	Propionivibrio dicarboxylicus	277	13	264	A0A1G8C675_Bacteria_Proteobacteria_Betaproteobacteria_Rhodocyclales_Rhodocyclaceae_Propionivibrio_dicarboxylicus
A0A1G8C7I6	Propionivibrio dicarboxylicus	269	5	258	A0A1G8C7I6_Bacteria_Proteobacteria_Betaproteobacteria_Rhodocyclales_Rhodocyclaceae_Propionivibrio_dicarboxylicus
A0A2K9LAV5	Rhodocyclaceae bacterium	277	13	263	A0A2K9LAV5_Bacteria_Proteobacteria_Betaproteobacteria_Rhodocyclales_Rhodocyclaceae_Rhodocyclaceae_bacterium
A0A2K9LAF7	Rhodocyclaceae bacterium	277	5	260	A0A2K9LAF7_Bacteria_Proteobacteria_Betaproteobacteria_Rhodocyclales_Rhodocyclaceae_Rhodocyclaceae_bacterium
A0A0C5J9P7	Rugosibacter aromaticivorans	277	13	264	A0A0C5J9P7_Bacteria_Proteobacteria_Betaproteobacteria_Rhodocyclales_Rhodocyclaceae_Rugosibacter_aromaticivorans
A0A0C5J0A9	Rugosibacter aromaticivorans	276	4	259	A0A0C5J0A9_Bacteria_Proteobacteria_Betaproteobacteria_Rhodocyclales_Rhodocyclaceae_Rugosibacter_aromaticivorans
A1K6P5	Azoarcus sp.	281	5	265	A1K6P5_Bacteria_Proteobacteria_Betaproteobacteria_Rhodocyclales_Zoogloeaceae_Azoarcus_sp._BH72
A0A2I6S6Y6	Azoarcus sp.	277	13	262	A0A2I6S6Y6_Bacteria_Proteobacteria_Betaproteobacteria_Rhodocyclales_Zoogloeaceae_Azoarcus_sp._SY39
A0A2T4IH19	Thauera sp.	277	13	264	A0A2T4IH19_Bacteria_Proteobacteria_Betaproteobacteria_Rhodocyclales_Zoogloeaceae_Thauera_sp._D20
A0A2T4IH14	Thauera sp.	277	5	261	A0A2T4IH14_Bacteria_Proteobacteria_Betaproteobacteria_Rhodocyclales_Zoogloeaceae_Thauera_sp._D20
A0A2N4XLK4	Uliginosibacterium sp.	277	13	264	A0A2N4XLK4_Bacteria_Proteobacteria_Betaproteobacteria_Rhodocyclales_Zoogloeaceae_Uliginosibacterium_sp._TH139
A0A2N4XLK0	Uliginosibacterium sp.	270	5	257	A0A2N4XLK0_Bacteria_Proteobacteria_Betaproteobacteria_Rhodocyclales_Zoogloeaceae_Uliginosibacterium_sp._TH139
A0A4Y4CX51	Zoogloea ramigera	278	15	265	A0A4Y4CX51_Bacteria_Proteobacteria_Betaproteobacteria_Rhodocyclales_Zoogloeaceae_Zoogloea_ramigera
A0A2Z4FHN5	Bradymonas sediminis	339	32	275	A0A2Z4FHN5_Bacteria_Proteobacteria_Deltaproteobacteria_Bradymonadales_Bradymonadaceae_Bradymonas_sediminis
A0A328C839	Lujinxingia litoralis	315	22	266	A0A328C839_Bacteria_Proteobacteria_Deltaproteobacteria_Bradymonadales_Bradymonadaceae_Lujinxingia_litoralis
A0A5B8XQS1	bacterium V1718	307	13	267	A0A5B8XQS1_Bacteria_Proteobacteria_Deltaproteobacteria_Bradymonadales_Bradymonadales_bacterium_V1718
V4KXY2	Desulfofustis sp.	298	10	257	V4KXY2_Bacteria_Proteobacteria_Deltaproteobacteria_Desulfobacterales_Desulfobulbaceae_uncultured_Desulfofustis_sp._PB-SRB1
S9QG14	Cystobacter fuscus	345	20	301	S9QG14_Bacteria_Proteobacteria_Deltaproteobacteria_Myxococcales_Archangiaceae_Cystobacter_fuscus
A0A2S9XGK0	Enhygromyxa salina	315	14	285	A0A2S9XGK0_Bacteria_Proteobacteria_Deltaproteobacteria_Myxococcales_Enhygromyxa_salina
A0A2S9YCI6	Enhygromyxa salina	349	48	300	A0A2S9YCI6_Bacteria_Proteobacteria_Deltaproteobacteria_Myxococcales_Enhygromyxa_salina
A0A2S9XGI1	Enhygromyxa salina	326	53	304	A0A2S9XGI1_Bacteria_Proteobacteria_Deltaproteobacteria_Myxococcales_Enhygromyxa_salina
D0LV65	Haliangium ochraceum	276	10	262	D0LV65_Bacteria_Proteobacteria_Deltaproteobacteria_Myxococcales_Kofleriaceae_Haliangium_ochraceum
D0LHS8	Haliangium ochraceum	333	30	286	D0LHS8_Bacteria_Proteobacteria_Deltaproteobacteria_Myxococcales_Kofleriaceae_Haliangium_ochraceum
D0LV66	Haliangium ochraceum	310	36	285	D0LV66_Bacteria_Proteobacteria_Deltaproteobacteria_Myxococcales_Kofleriaceae_Haliangium_ochraceum
A0A1L6LPD9	Minicystis rosea	316	20	269	A0A1L6LPD9_Bacteria_Proteobacteria_Deltaproteobacteria_Myxococcales_Minicystis_rosea
Q1DDW6	Myxococcus xanthus	336	21	302	Q1DDW6_Bacteria_Proteobacteria_Deltaproteobacteria_Myxococcales_Myxococcaceae_Myxococcus_xanthus
A0A4Q5XC56	Myxococcales bacterium	436	141	393	A0A4Q5XC56_Bacteria_Proteobacteria_Deltaproteobacteria_Myxococcales_Myxococcales_bacterium
A0A1I1T265	Nannocystis exedens	305	24	287	A0A1I1T265_Bacteria_Proteobacteria_Deltaproteobacteria_Myxococcales_Nannocystaceae_Nannocystis_exedens
A0A1I1V852	Nannocystis exedens	330	17	265	A0A1I1V852_Bacteria_Proteobacteria_Deltaproteobacteria_Myxococcales_Nannocystaceae_Nannocystis_exedens
A0A1I1T213	Nannocystis exedens	324	51	300	A0A1I1T213_Bacteria_Proteobacteria_Deltaproteobacteria_Myxococcales_Nannocystaceae_Nannocystis_exedens
A0A4U1HJ65	Polyangium sp.	333	26	278	A0A4U1HJ65_Bacteria_Proteobacteria_Deltaproteobacteria_Myxococcales_Polyangiaceae_Polyangium_sp._SDU3-1
A9GVC5	Sorangium cellulosum	318	20	277	A9GVC5_Bacteria_Proteobacteria_Deltaproteobacteria_Myxococcales_Polyangiaceae_Sorangium_cellulosum
A0A0F6SI20	Sandaracinus amylolyticus	303	17	266	A0A0F6SI20_Bacteria_Proteobacteria_Deltaproteobacteria_Myxococcales_Sandaracinaceae_Sandaracinus_amylolyticus
A0A1B4V530	Sulfurifustis variabilis	292	32	275	A0A1B4V530_Bacteria_Proteobacteria_Gammaproteobacteria_Acidiferrobacterales_Acidiferrobacteraceae_Sulfurifustis_variabilis
G4QJE7	Glaciecola nitratireducens	313	9	257	G4QJE7_Bacteria_Proteobacteria_Gammaproteobacteria_Alteromonadales_Alteromonadaceae_Glaciecola_nitratireducens
A0A4P7XKI3	Hydrocarboniclastica marina	307	14	270	A0A4P7XKI3_Bacteria_Proteobacteria_Gammaproteobacteria_Alteromonadales_Alteromonadaceae_Hydrocarboniclastica_marina
W6M3R4	Competibacter denitrificans	289	16	265	W6M3R4_Bacteria_Proteobacteria_Gammaproteobacteria_Candidatus_Competibacteraceae_Candidatus_Competibacter_denitrificans
A0A315A710	Sedimenticola endophacoides	304	35	279	A0A315A710_Bacteria_Proteobacteria_Gammaproteobacteria_Candidatus_Sedimenticola_endophacoides
F3L4J9	bacterium IMCC3088	314	22	259	F3L4J9_Bacteria_Proteobacteria_Gammaproteobacteria_Cellvibrionales_Halieaceae_Halieaceae_bacterium_IMCC3088
B8KT17	Luminiphilus syltensis	335	5	250	B8KT17_Bacteria_Proteobacteria_Gammaproteobacteria_Cellvibrionales_Halieaceae_Luminiphilus_syltensis
Q1YU64	proteobacterium HTCC2207	303	11	260	Q1YU64_Bacteria_Proteobacteria_Gammaproteobacteria_Cellvibrionales_Porticoccaceae_gamma_proteobacterium_HTCC2207
A0A4Y8UID3	bacterium LSUCC0057	307	21	270	A0A4Y8UID3_Bacteria_Proteobacteria_Gammaproteobacteria_Cellvibrionales_Porticoccaceae_Gammaproteobacteria_bacterium_LSUCC0057
A0YD12	proteobacterium HTCC2143	306	21	267	A0YD12_Bacteria_Proteobacteria_Gammaproteobacteria_Cellvibrionales_Spongiibacteraceae_marine_gamma_proteobacterium_HTCC2143
A0A0S2TDG2	Tenderia electrophaga	288	13	264	A0A0S2TDG2_Bacteria_Proteobacteria_Gammaproteobacteria_Chromatiales_Chromatiaceae_Candidatus_Tenderia_electrophaga
A0A2K8UII4	Thiodictyon syntrophicum	383	26	273	A0A2K8UII4_Bacteria_Proteobacteria_Gammaproteobacteria_Chromatiales_Chromatiaceae_Candidatus_Thiodictyon_syntrophicum
Q3JC96	Nitrosococcus oceani	286	16	265	Q3JC96_Bacteria_Proteobacteria_Gammaproteobacteria_Chromatiales_Chromatiaceae_Nitrosococcus_oceani
L0H0W7	Thioflavicoccus mobilis	376	23	272	L0H0W7_Bacteria_Proteobacteria_Gammaproteobacteria_Chromatiales_Chromatiaceae_Thioflavicoccus_mobilis
H8YY01	Thiorhodovibrio sp.	358	24	274	H8YY01_Bacteria_Proteobacteria_Gammaproteobacteria_Chromatiales_Chromatiaceae_Thiorhodovibrio_sp._970
V4JAV9	Thiohalocapsa sp.	282	26	269	V4JAV9_Bacteria_Proteobacteria_Gammaproteobacteria_Chromatiales_Chromatiaceae_uncultured_Thiohalocapsa_sp._PB-PSB1
Q0AA77	Alkalilimnicola ehrlichii	284	16	265	Q0AA77_Bacteria_Proteobacteria_Gammaproteobacteria_Chromatiales_Ectothiorhodospiraceae_Alkalilimnicola_ehrlichii
A0A4Z0FC71	Macondimonas diazotrophica	321	60	290	A0A4Z0FC71_Bacteria_Proteobacteria_Gammaproteobacteria_Chromatiales_Ectothiorhodospiraceae_Candidatus_Macondimonas_diazotrophica
A0A1R3WAB3	Ectothiorhodosinus mongolicus	353	27	273	A0A1R3WAB3_Bacteria_Proteobacteria_Gammaproteobacteria_Chromatiales_Ectothiorhodospiraceae_Ectothiorhodosinus_mongolicus
A0A1I4QFQ9	Ectothiorhodospira mobilis	288	20	271	A0A1I4QFQ9_Bacteria_Proteobacteria_Gammaproteobacteria_Chromatiales_Ectothiorhodospiraceae_Ectothiorhodospira_mobilis
A0A2U2N925	Spiribacter sp.	359	9	254	A0A2U2N925_Bacteria_Proteobacteria_Gammaproteobacteria_Chromatiales_Ectothiorhodospiraceae_Spiribacter_sp._E85
A0A369BT05	Thioalbus denitrificans	282	22	269	A0A369BT05_Bacteria_Proteobacteria_Gammaproteobacteria_Chromatiales_Ectothiorhodospiraceae_Thioalbus_denitrificans
A0A4R1HFC6	Thiogranum longum	291	13	263	A0A4R1HFC6_Bacteria_Proteobacteria_Gammaproteobacteria_Chromatiales_Ectothiorhodospiraceae_Thiogranum_longum
A0A4R1HCW6	Thiogranum longum	318	52	301	A0A4R1HCW6_Bacteria_Proteobacteria_Gammaproteobacteria_Chromatiales_Ectothiorhodospiraceae_Thiogranum_longum
A0A1G5PIA6	Thiohalomonas denitrificans	290	13	264	A0A1G5PIA6_Bacteria_Proteobacteria_Gammaproteobacteria_Chromatiales_Ectothiorhodospiraceae_Thiohalomonas_denitrificans
A0A1G5PJ72	Thiohalomonas denitrificans	306	27	278	A0A1G5PJ72_Bacteria_Proteobacteria_Gammaproteobacteria_Chromatiales_Ectothiorhodospiraceae_Thiohalomonas_denitrificans
A0A1I1NA99	Thiohalospira halophila	283	15	270	A0A1I1NA99_Bacteria_Proteobacteria_Gammaproteobacteria_Chromatiales_Ectothiorhodospiraceae_Thiohalospira_halophila
G4E3G7	Thiorhodospira sibirica	362	26	273	G4E3G7_Bacteria_Proteobacteria_Gammaproteobacteria_Chromatiales_Ectothiorhodospiraceae_Thiorhodospira_sibirica
A0A0W1RR46	Halothiobacillus sp.	291	25	279	A0A0W1RR46_Bacteria_Proteobacteria_Gammaproteobacteria_Chromatiales_Halothiobacillaceae_Halothiobacillus_sp._XI15
A0A4R8IXW2	Thiohalophilus thiocyanatoxydans	290	13	263	A0A4R8IXW2_Bacteria_Proteobacteria_Gammaproteobacteria_Chromatiales_Thioalkalispiraceae_Thiohalophilus_thiocyanatoxydans
A0A4R8ITB2	Thiohalophilus thiocyanatoxydans	299	18	270	A0A4R8ITB2_Bacteria_Proteobacteria_Gammaproteobacteria_Chromatiales_Thioalkalispiraceae_Thiohalophilus_thiocyanatoxydans
A0A1Z4VTR2	Thiohalobacter thiocyanaticus	289	14	264	A0A1Z4VTR2_Bacteria_Proteobacteria_Gammaproteobacteria_Chromatiales_Thiohalobacter_thiocyanaticus
A0A1Z4VSV1	Thiohalobacter thiocyanaticus	289	18	261	A0A1Z4VSV1_Bacteria_Proteobacteria_Gammaproteobacteria_Chromatiales_Thiohalobacter_thiocyanaticus
A0A372BY89	Wenzhouxiangella sp.	284	19	256	A0A372BY89_Bacteria_Proteobacteria_Gammaproteobacteria_Chromatiales_Wenzhouxiangellaceae_Wenzhouxiangella_sp._15181
A0A370DIA2	Galathealinum brachiosum	288	13	263	A0A370DIA2_Bacteria_Proteobacteria_Gammaproteobacteria_endosymbiont_of_Galathealinum_brachiosum
A0A370DI89	Galathealinum brachiosum	282	15	266	A0A370DI89_Bacteria_Proteobacteria_Gammaproteobacteria_endosymbiont_of_Galathealinum_brachiosum
A0A0J8YHL0	Frankliniella occidentalis	308	17	276	A0A0J8YHL0_Bacteria_Proteobacteria_Gammaproteobacteria_Enterobacterales_bacteria_symbiont_BFo2_of_Frankliniella_occidentalis
H5V4V1	Atlantibacter hermannii	308	14	268	H5V4V1_Bacteria_Proteobacteria_Gammaproteobacteria_Enterobacterales_Enterobacteriaceae_Atlantibacter_hermannii
U3TN93	stali symbiont	309	16	272	U3TN93_Bacteria_Proteobacteria_Gammaproteobacteria_Enterobacterales_Enterobacteriaceae_Plautia_stali_symbiont
Q7MZE9	Photorhabdus laumondii	308	15	264	Q7MZE9_Bacteria_Proteobacteria_Gammaproteobacteria_Enterobacterales_Morganellaceae_Photorhabdus_laumondii
B5JSJ2	proteobacterium HTCC5015	287	21	271	B5JSJ2_Bacteria_Proteobacteria_Gammaproteobacteria_gamma_proteobacterium_HTCC5015
A0A4Q5V6L8	Gammaproteobacteria bacterium	280	20	260	A0A4Q5V6L8_Bacteria_Proteobacteria_Gammaproteobacteria_Gammaproteobacteria_bacterium
A0A1B1YUD5	Immundisolibacter cernigliae	304	10	266	A0A1B1YUD5_Bacteria_Proteobacteria_Gammaproteobacteria_Immundisolibacterales_Immundisolibacteraceae_Immundisolibacter_cernigliae
A0A0Q9YP85	Berkiella aquae	294	14	262	A0A0Q9YP85_Bacteria_Proteobacteria_Gammaproteobacteria_Legionellales_Coxiellaceae_Candidatus_Berkiella_aquae
A0A0W0TPH3	Legionella geestiana	283	8	258	A0A0W0TPH3_Bacteria_Proteobacteria_Gammaproteobacteria_Legionellales_Legionellaceae_Legionella_geestiana
A0A127FB83	Steroidobacter denitrificans	284	22	269	A0A127FB83_Bacteria_Proteobacteria_Gammaproteobacteria_Nevskiales_Steroidobacteraceae_Steroidobacter_denitrificans
A0A172YG04	Halotalea alkalilenta	313	18	268	A0A172YG04_Bacteria_Proteobacteria_Gammaproteobacteria_Oceanospirillales_Halomonadaceae_Halotalea_alkalilenta
F6AD53	Pseudomonas fulva	332	21	279	F6AD53_Bacteria_Proteobacteria_Gammaproteobacteria_Pseudomonadales_Pseudomonadaceae_Pseudomonas_fulva
A0A078LWK5	Pseudomonas saudiphocaensis	308	16	274	A0A078LWK5_Bacteria_Proteobacteria_Gammaproteobacteria_Pseudomonadales_Pseudomonadaceae_Pseudomonas_saudiphocaensis
A0A3A5J258	Salinisphaera sp.	363	18	265	A0A3A5J258_Bacteria_Proteobacteria_Gammaproteobacteria_Salinisphaerales_Salinisphaeraceae_Salinisphaera_sp._Q1T1-3
A0A1T2L6A0	gill symbiont	290	13	264	A0A1T2L6A0_Bacteria_Proteobacteria_Gammaproteobacteria_Solemya_pervernicosa_gill_symbiont
A0A0P9CLW4	Thiohalorhabdus denitrificans	287	13	264	A0A0P9CLW4_Bacteria_Proteobacteria_Gammaproteobacteria_Thiohalorhabdus_denitrificans
A0A1E3GTJ4	Methylophaga muralis	285	13	263	A0A1E3GTJ4_Bacteria_Proteobacteria_Gammaproteobacteria_Thiotrichales_Piscirickettsiaceae_Methylophaga_muralis
A0A1E3GP42	Methylophaga muralis	299	19	274	A0A1E3GP42_Bacteria_Proteobacteria_Gammaproteobacteria_Thiotrichales_Piscirickettsiaceae_Methylophaga_muralis
A0A0A6P4M5	Thiomargarita nelsonii	280	13	264	A0A0A6P4M5_Bacteria_Proteobacteria_Gammaproteobacteria_Thiotrichales_Thiotrichaceae_Candidatus_Thiomargarita_nelsonii
A0A1C3EIJ4	Enterovibrio pacificus	286	4	241	A0A1C3EIJ4_Bacteria_Proteobacteria_Gammaproteobacteria_Vibrionales_Vibrionaceae_Enterovibrio_pacificus
A0A220VGA5	Paraphotobacterium marinum	287	16	250	A0A220VGA5_Bacteria_Proteobacteria_Gammaproteobacteria_Vibrionales_Vibrionaceae_Paraphotobacterium_marinum
A0A0K6IRB5	Tepidiphilus thermophilus	281	19	265	A0A0K6IRB5_Bacteria_Proteobacteria_Hydrogenophilalia_Hydrogenophilales_Hydrogenophilaceae_Tepidiphilus_thermophilus
A0A5C7EGX7	bacterium SM250	277	17	264	A0A5C7EGX7_Bacteria_Proteobacteria_Hydrogenophilalia_Hydrogenophilales_Hydrogenophilales_bacterium_SM250
Q6MMB1	Bdellovibrio bacteriovorus	304	15	267	Q6MMB1_Bacteria_Proteobacteria_Oligoflexia_Bdellovibrionales_Bdellovibrionaceae_Bdellovibrio_bacteriovorus
A0A1Y6BIX4	Pseudobacteriovorax antillogorgiicola	305	19	266	A0A1Y6BIX4_Bacteria_Proteobacteria_Oligoflexia_Oligoflexales_Pseudobacteriovoracaceae_Pseudobacteriovorax_antillogorgiicola
A0A1L4D1I5	Silvanigrella aquatica	684	372	651	A0A1L4D1I5_Bacteria_Proteobacteria_Oligoflexia_Silvanigrellales_Silvanigrellaceae_Silvanigrella_aquatica
A0A4Q6AIK0	Proteobacteria bacterium	278	2	242	A0A4Q6AIK0_Bacteria_Proteobacteria_Proteobacteria_bacterium
A0A2K8LCD0	Mariprofundus ferrinatatus	291	12	261	A0A2K8LCD0_Bacteria_Proteobacteria_Zetaproteobacteria_Mariprofundales_Mariprofundaceae_Mariprofundus_ferrinatatus
A0A2K8L3T4	Mariprofundus ferrinatatus	302	23	276	A0A2K8L3T4_Bacteria_Proteobacteria_Zetaproteobacteria_Mariprofundales_Mariprofundaceae_Mariprofundus_ferrinatatus
A0A259U3K5	Rubricoccus marinus	313	21	294	A0A259U3K5_Bacteria_Rhodothermaeota_Rhodothermia_Rhodothermales_Rubricoccaceae_Rubricoccus_marinus
F0RSN9	Sphaerochaeta globosa	284	11	259	F0RSN9_Bacteria_Spirochaetes_Spirochaetia_Spirochaetales_Spirochaetaceae_Sphaerochaeta_globosa
A0A0A0X2P6	Treponema sp.	341	29	313	A0A0A0X2P6_Bacteria_Spirochaetes_Spirochaetia_Spirochaetales_Spirochaetaceae_Treponema_sp._OMZ_838
A9NE46	Acholeplasma laidlawii	286	20	270	A9NE46_Bacteria_Tenericutes_Mollicutes_Acholeplasmatales_Acholeplasmataceae_Acholeplasma_laidlawii
D1CGS9	Thermobaculum terrenum	279	13	259	D1CGS9_Bacteria_Thermobaculum_terrenum
I0K0V9	Methylacidiphilum fumariolicum	750	13	264	I0K0V9_Bacteria_Verrucomicrobia_Methylacidiphilae_Methylacidiphilales_Methylacidiphilaceae_Methylacidiphilum_fumariolicum
I0JZY9	Methylacidiphilum fumariolicum	345	69	322	I0JZY9_Bacteria_Verrucomicrobia_Methylacidiphilae_Methylacidiphilales_Methylacidiphilaceae_Methylacidiphilum_fumariolicum
B4D169	Chthoniobacter flavus	281	13	266	B4D169_Bacteria_Verrucomicrobia_Spartobacteria_Chthoniobacterales_Chthoniobacteraceae_Chthoniobacter_flavus
A0A146G8V9	Terrimicrobium sacchariphilum	275	14	260	A0A146G8V9_Bacteria_Verrucomicrobia_Spartobacteria_Terrimicrobium_sacchariphilum
A0A2T6DB71	bacterium LW23	804	29	280	A0A2T6DB71_Bacteria_Verrucomicrobia_Verrucomicrobia_bacterium_LW23
A0A2T6D4L4	bacterium LW23	307	45	295	A0A2T6D4L4_Bacteria_Verrucomicrobia_Verrucomicrobia_bacterium_LW23
A0A1C7PI52	Akkermansia glycaniphila	319	9	261	A0A1C7PI52_Bacteria_Verrucomicrobia_Verrucomicrobiae_Verrucomicrobiales_Akkermansiaceae_Akkermansia_glycaniphila
A0A2S7TWW1	Rubritalea profundi	275	9	261	A0A2S7TWW1_Bacteria_Verrucomicrobia_Verrucomicrobiae_Verrucomicrobiales_Rubritaleaceae_Rubritalea_profundi
B9XH10	Pedosphaera parvula	289	9	265	B9XH10_Bacteria_Verrucomicrobia_Verrucomicrobiae_Verrucomicrobiales_Verrucomicrobia_subdivision_3_Pedosphaera_parvula
A0A1T4Y9C5	Prosthecobacter debontii	288	14	264	A0A1T4Y9C5_Bacteria_Verrucomicrobia_Verrucomicrobiae_Verrucomicrobiales_Verrucomicrobiaceae_Prosthecobacter_debontii
A0A4Q2Y2N0	Verrucomicrobiaceae bacterium	346	50	303	A0A4Q2Y2N0_Bacteria_Verrucomicrobia_Verrucomicrobiae_Verrucomicrobiales_Verrucomicrobiaceae_Verrucomicrobiaceae_bacterium
A0A1H2FNY9	Verrucomicrobium sp.	744	22	280	A0A1H2FNY9_Bacteria_Verrucomicrobia_Verrucomicrobiae_Verrucomicrobiales_Verrucomicrobiaceae_Verrucomicrobium_sp._GAS474
A0A1H2ESM7	Verrucomicrobium sp.	320	25	296	A0A1H2ESM7_Bacteria_Verrucomicrobia_Verrucomicrobiae_Verrucomicrobiales_Verrucomicrobiaceae_Verrucomicrobium_sp._GAS474
A0A1H2FNQ2	Verrucomicrobium sp.	307	29	294	A0A1H2FNQ2_Bacteria_Verrucomicrobia_Verrucomicrobiae_Verrucomicrobiales_Verrucomicrobiaceae_Verrucomicrobium_sp._GAS474
A0A0L0DT58	Thecamonas trahens	1458	571	833	A0A0L0DT58_Eukaryota_Apusomonadidae_Thecamonas_trahens
T1KHL7	Tetranychus urticae	606	292	579	T1KHL7_Eukaryota_Arthropoda_Arachnida_Trombidiformes_Tetranychidae_Tetranychus_urticae
A0A443QGP1	Dinothrombium tinctorium	329	23	285	A0A443QGP1_Eukaryota_Arthropoda_Arachnida_Trombidiformes_Trombidiidae_Dinothrombium_tinctorium
A0A443QZ93	Dinothrombium tinctorium	300	36	267	A0A443QZ93_Eukaryota_Arthropoda_Arachnida_Trombidiformes_Trombidiidae_Dinothrombium_tinctorium
J9JKL9	Acyrthosiphon pisum	588	284	559	J9JKL9_Eukaryota_Arthropoda_Insecta_Hemiptera_Aphididae_Acyrthosiphon_pisum
A0A1S4ENJ6	Diaphorina citri	272	15	266	A0A1S4ENJ6_Eukaryota_Arthropoda_Insecta_Hemiptera_Liviidae_Diaphorina_citri
A0A4C1YTK9	Eumeta japonica	296	4	258	A0A4C1YTK9_Eukaryota_Arthropoda_Insecta_Lepidoptera_Psychidae_Eumeta_japonica
R7YWD8	Coniosporium apollinis	596	300	585	R7YWD8_Eukaryota_Ascomycota_Dothideomycetes_Coniosporium_apollinis
Q0V6M5	Parastagonospora nodorum	585	293	571	Q0V6M5_Eukaryota_Ascomycota_Dothideomycetes_Pleosporales_Phaeosphaeriaceae_Parastagonospora_nodorum
W2SD81	Cyphellophora europaea	595	293	557	W2SD81_Eukaryota_Ascomycota_Eurotiomycetes_Chaetothyriales_Cyphellophoraceae_Cyphellophora_europaea
A0A1L9WVL7	Aspergillus aculeatus	578	288	563	A0A1L9WVL7_Eukaryota_Ascomycota_Eurotiomycetes_Eurotiales_Aspergillaceae_Aspergillus_aculeatus
A0A2I2GK21	Aspergillus steynii	572	266	555	A0A2I2GK21_Eukaryota_Ascomycota_Eurotiomycetes_Eurotiales_Aspergillaceae_Aspergillus_steynii
A0A3D8R0V6	Coleophoma cylindrospora	596	294	584	A0A3D8R0V6_Eukaryota_Ascomycota_Leotiomycetes_Helotiales_Coleophoma_cylindrospora
A0A1U7LR57	Neolecta irregularis	899	254	536	A0A1U7LR57_Eukaryota_Ascomycota_Neolectomycetes_Neolectales_Neolectaceae_Neolecta_irregularis
A0A4S2MS76	Ascodesmis nigricans	560	295	560	A0A4S2MS76_Eukaryota_Ascomycota_Pezizomycetes_Pezizales_Ascodesmidaceae_Ascodesmis_nigricans
A0A0E9NHX8	Saitoella complicata	1058	295	574	A0A0E9NHX8_Eukaryota_Ascomycota_Saitoella_complicata
A0A1C3YMS7	Fusarium graminearum	581	286	569	A0A1C3YMS7_Eukaryota_Ascomycota_Sordariomycetes_Hypocreales_Nectriaceae_Fusarium_graminearum
A0A2C5XU43	Ophiocordyceps australis	590	293	572	A0A2C5XU43_Eukaryota_Ascomycota_Sordariomycetes_Hypocreales_Ophiocordycipitaceae_Ophiocordyceps_australis
A0A439CLZ4	Xylaria grammica	431	133	416	A0A439CLZ4_Eukaryota_Ascomycota_Sordariomycetes_Xylariales_Xylariaceae_Xylaria_grammica
A0A1Y2FT05	Protomyces lactucaedebilis	965	283	570	A0A1Y2FT05_Eukaryota_Ascomycota_Taphrinomycetes_Taphrinales_Protomycetaceae_Protomyces_lactucaedebilis
A0A165AH40	Xylona heveae	590	296	575	A0A165AH40_Eukaryota_Ascomycota_Xylonomycetes_Xylonales_Xylonaceae_Xylona_heveae
CAMPEP0113607574	Cylindrotheca closterium	469	172	434	CAMPEP0113607574_Eukaryota_Bacillariophyta_Bacillariophyceae_Bacillariales_Bacillariaceae_Cylindrotheca_closterium
CAMPEP0168231700	Pseudo-nitzschia australis	465	123	398	CAMPEP0168231700_Eukaryota_Bacillariophyta_Bacillariophyceae_Bacillariales_Bacillariaceae_Pseudo-nitzschia_australis
CAMPEP0197281466	Pseudo-nitzschia delicatissima	434	137	399	CAMPEP0197281466_Eukaryota_Bacillariophyta_Bacillariophyceae_Bacillariales_Bacillariaceae_Pseudo-nitzschia_delicatissima
CAMPEP0178747504	Tryblionella compressa	454	151	412	CAMPEP0178747504_Eukaryota_Bacillariophyta_Bacillariophyceae_Bacillariales_Bacillariaceae_Tryblionella_compressa
CAMPEP0178772762	Tryblionella compressa	291	2	249	CAMPEP0178772762_Eukaryota_Bacillariophyta_Bacillariophyceae_Bacillariales_Bacillariaceae_Tryblionella_compressa
CAMPEP0113501100	Bacillariales Bacillariaceae	561	265	526	CAMPEP0113501100_Eukaryota_Bacillariophyta_Bacillariophyceae_Bacillariales_Bacillariaceae_
CAMPEP0198145244	Entomoneis sp.	487	192	455	CAMPEP0198145244_Eukaryota_Bacillariophyta_Bacillariophyceae_Entomoneidaceae_Entomoneis_sp.
CAMPEP0172439742	Amphiprora paludosa	482	189	450	CAMPEP0172439742_Eukaryota_Bacillariophyta_Bacillariophyceae_Naviculales_Amphipleuraceae_Amphiprora_paludosa
CAMPEP0172471210	Amphiprora paludosa	310	34	279	CAMPEP0172471210_Eukaryota_Bacillariophyta_Bacillariophyceae_Naviculales_Amphipleuraceae_Amphiprora_paludosa
B7FVW3	Phaeodactylum tricornutum	505	211	473	B7FVW3_Eukaryota_Bacillariophyta_Bacillariophyceae_Naviculales_Phaeodactylaceae_Phaeodactylum_tricornutum
CAMPEP0119552866	Stauroneis constricta	525	231	493	CAMPEP0119552866_Eukaryota_Bacillariophyta_Bacillariophyceae_Naviculales_Stauroneidaceae_Stauroneis_constricta
CAMPEP0170723686	Amphora coffeiformis	497	203	465	CAMPEP0170723686_Eukaryota_Bacillariophyta_Bacillariophyceae_Thalassiophysales_Catenulaceae_Amphora_coffeiformis
CAMPEP0172419096	Aulacoseira subarctica	507	217	477	CAMPEP0172419096_Eukaryota_Bacillariophyta_Coscinodiscophyceae_Aulacoseiraceae_Aulacoseira_subarctica
CAMPEP0198293204	Attheya septentrionalis	492	190	459	CAMPEP0198293204_Eukaryota_Bacillariophyta_Coscinodiscophyceae_Chaetocerotales_Attheyaceae_Attheya_septentrionalis
CAMPEP0203637600	Chaetoceros affinis	543	255	518	CAMPEP0203637600_Eukaryota_Bacillariophyta_Coscinodiscophyceae_Chaetocerotales_Chaetocerotaceae_Chaetoceros_affinis
CAMPEP0204634488	Chaetoceros curvisetus	370	81	344	CAMPEP0204634488_Eukaryota_Bacillariophyta_Coscinodiscophyceae_Chaetocerotales_Chaetocerotaceae_Chaetoceros_curvisetus
CAMPEP0195388100	Chaetoceros neogracilis	605	168	410	CAMPEP0195388100_Eukaryota_Bacillariophyta_Coscinodiscophyceae_Chaetocerotales_Chaetocerotaceae_Chaetoceros_neogracilis
CAMPEP0113306106	Corethron hystrix	503	241	503	CAMPEP0113306106_Eukaryota_Bacillariophyta_Coscinodiscophyceae_Corethrales_Corethraceae_Corethron_hystrix
CAMPEP0194336480	Corethron pennatum	333	66	317	CAMPEP0194336480_Eukaryota_Bacillariophyta_Coscinodiscophyceae_Corethrales_Corethraceae_Corethron_pennatum
CAMPEP0172487550	Coscinodiscus wailesii	488	227	488	CAMPEP0172487550_Eukaryota_Bacillariophyta_Coscinodiscophyceae_Coscinodiscales_Coscinodiscaceae_Coscinodiscus_wailesii
CAMPEP0116064844	Leptocylindrus danicus	564	260	529	CAMPEP0116064844_Eukaryota_Bacillariophyta_Coscinodiscophyceae_Leptocylindrales_Leptocylindraceae_Leptocylindrus_danicus
CAMPEP0116023154	Leptocylindrus danicus	469	186	460	CAMPEP0116023154_Eukaryota_Bacillariophyta_Coscinodiscophyceae_Leptocylindrales_Leptocylindraceae_Leptocylindrus_danicus
CAMPEP0195519976	Stephanopyxis turris	525	237	498	CAMPEP0195519976_Eukaryota_Bacillariophyta_Coscinodiscophyceae_Melosirales_Stephanopyxidaceae_Stephanopyxis_turris
CAMPEP0184854814	Dactyliosolen fragilissimus	564	273	536	CAMPEP0184854814_Eukaryota_Bacillariophyta_Coscinodiscophyceae_Rhizosoleniales_Rhizosoleniaceae_Dactyliosolen_fragilissimus
CAMPEP0171309474	Proboscia inermis	490	219	481	CAMPEP0171309474_Eukaryota_Bacillariophyta_Coscinodiscophyceae_Rhizosoleniales_Rhizosoleniaceae_Proboscia_inermis
CAMPEP0201732668	Skeletonema japonicum	485	181	447	CAMPEP0201732668_Eukaryota_Bacillariophyta_Coscinodiscophyceae_Thalassiosirales_Skeletonemataceae_Skeletonema_japonicum
CAMPEP0201724004	Skeletonema japonicum	355	37	292	CAMPEP0201724004_Eukaryota_Bacillariophyta_Coscinodiscophyceae_Thalassiosirales_Skeletonemataceae_Skeletonema_japonicum
CAMPEP0172312110	Detonula confervacea	552	236	502	CAMPEP0172312110_Eukaryota_Bacillariophyta_Coscinodiscophyceae_Thalassiosirales_Thalassiosiraceae_Detonula_confervacea
CAMPEP0172302640	Detonula confervacea	343	73	325	CAMPEP0172302640_Eukaryota_Bacillariophyta_Coscinodiscophyceae_Thalassiosirales_Thalassiosiraceae_Detonula_confervacea
CAMPEP0184411904	Thalassiosira minuscula	1882	523	774	CAMPEP0184411904_Eukaryota_Bacillariophyta_Coscinodiscophyceae_Thalassiosirales_Thalassiosiraceae_Thalassiosira_minuscula
CAMPEP0183763880	Thalassiosira minuscula	393	77	343	CAMPEP0183763880_Eukaryota_Bacillariophyta_Coscinodiscophyceae_Thalassiosirales_Thalassiosiraceae_Thalassiosira_minuscula
CAMPEP0206722914	Thalassiosira oceanica	403	146	402	CAMPEP0206722914_Eukaryota_Bacillariophyta_Coscinodiscophyceae_Thalassiosirales_Thalassiosiraceae_Thalassiosira_oceanica
CAMPEP0172526406	Thalassiosira punctigera	549	233	499	CAMPEP0172526406_Eukaryota_Bacillariophyta_Coscinodiscophyceae_Thalassiosirales_Thalassiosiraceae_Thalassiosira_punctigera
CAMPEP0184801646	Thalassiosira rotula	350	75	327	CAMPEP0184801646_Eukaryota_Bacillariophyta_Coscinodiscophyceae_Thalassiosirales_Thalassiosiraceae_Thalassiosira_rotula
CAMPEP0172342082	Thalassiosirales Thalassiosiraceae	524	213	479	CAMPEP0172342082_Eukaryota_Bacillariophyta_Coscinodiscophyceae_Thalassiosirales_Thalassiosiraceae_
CAMPEP0195258510	Asterionellopsis glacialis	375	81	343	CAMPEP0195258510_Eukaryota_Bacillariophyta_Fragilariophyceae_Fragilariales_Fragilariaceae_Asterionellopsis_glacialis
CAMPEP0119016856	cf. recta	489	194	456	CAMPEP0119016856_Eukaryota_Bacillariophyta_Fragilariophyceae_Fragilariales_Fragilariaceae_Synedropsis_cf._recta
CAMPEP0119028270	cf. recta	277	25	273	CAMPEP0119028270_Eukaryota_Bacillariophyta_Fragilariophyceae_Fragilariales_Fragilariaceae_Synedropsis_cf._recta
CAMPEP0202481222	Fragilariales Staurosiraceae	477	185	446	CAMPEP0202481222_Eukaryota_Bacillariophyta_Fragilariophyceae_Fragilariales_Staurosiraceae_
CAMPEP0202442624	Licmophora paradoxa	464	171	433	CAMPEP0202442624_Eukaryota_Bacillariophyta_Fragilariophyceae_Licmophorales_Licmophoraceae_Licmophora_paradoxa
CAMPEP0194045540	Grammatophora oceanica	481	189	450	CAMPEP0194045540_Eukaryota_Bacillariophyta_Fragilariophyceae_Rhabdonematales_Grammatophoraceae_Grammatophora_oceanica
CAMPEP0118697594	Striatella unipunctata	461	201	461	CAMPEP0118697594_Eukaryota_Bacillariophyta_Fragilariophyceae_Striatellales_Striatellaceae_Striatella_unipunctata
CAMPEP0178913828	Thalassionema frauenfeldii	471	209	471	CAMPEP0178913828_Eukaryota_Bacillariophyta_Fragilariophyceae_Thalassionemales_Thalassionemataceae_Thalassionema_frauenfeldii
CAMPEP0178899500	Thalassionema frauenfeldii	307	38	289	CAMPEP0178899500_Eukaryota_Bacillariophyta_Fragilariophyceae_Thalassionemales_Thalassionemataceae_Thalassionema_frauenfeldii
CAMPEP0178540326	Extubocellulus spinifer	495	205	468	CAMPEP0178540326_Eukaryota_Bacillariophyta_Mediophyceae_Cymatosirales_Cymatosiraceae_Extubocellulus_spinifer
CAMPEP0181027446	Minutocellus polymorphus	543	241	504	CAMPEP0181027446_Eukaryota_Bacillariophyta_Mediophyceae_Cymatosirales_Cymatosiraceae_Minutocellus_polymorphus
CAMPEP0113538426	Eupodiscales Eupodiscaceae	536	241	504	CAMPEP0113538426_Eukaryota_Bacillariophyta_Mediophyceae_Eupodiscales_Eupodiscaceae_
CAMPEP0113566420	Eupodiscales Eupodiscaceae	364	93	354	CAMPEP0113566420_Eukaryota_Bacillariophyta_Mediophyceae_Eupodiscales_Eupodiscaceae_
CAMPEP0185729614	Lithodesmiales Lithodesmiaceae	429	128	391	CAMPEP0185729614_Eukaryota_Bacillariophyta_Mediophyceae_Lithodesmiales_Lithodesmiaceae_
CAMPEP0183327382	Trieres chinensis	340	47	308	CAMPEP0183327382_Eukaryota_Bacillariophyta_Mediophyceae_Triceratiales_Triceratiaceae_Trieres_chinensis
M5G698	Dacryopinax primogenitus	719	447	667	M5G698_Eukaryota_Basidiomycota_Dacrymycetes_Dacrymycetales_Dacrymycetaceae_Dacryopinax_primogenitus
U5HEP0	Microbotryum lychnidis-dioicae	638	336	623	U5HEP0_Eukaryota_Basidiomycota_Microbotryomycetes_Microbotryales_Microbotryaceae_Microbotryum_lychnidis-dioicae
A0A2S4VN60	Puccinia striiformis	640	275	564	A0A2S4VN60_Eukaryota_Basidiomycota_Pucciniomycetes_Pucciniales_Pucciniaceae_Puccinia_striiformis
scaffold00288	Aurantiochytrium sp.	1256	585	843	scaffold00288_Eukaryota_Bigyra_Labyrinthulomycetes_Thraustochytriaceae_Aurantiochytrium_sp._KH105
A0A2R5GF32	Hondaea fermentalgiana	836	597	821	A0A2R5GF32_Eukaryota_Bigyra_Labyrinthulomycetes_Thraustochytriaceae_Hondaea_fermentalgiana
Schag101501	Schizochytrium aggregatum	1425	574	832	Schag101501_Eukaryota_Bigyra_Labyrinthulomycetes_Thraustochytriaceae_Schizochytrium_aggregatum
A0A0L0S927	Allomyces macrogynus	650	329	618	A0A0L0S927_Eukaryota_Blastocladiomycota_Blastocladiomycetes_Blastocladiales_Blastocladiaceae_Allomyces_macrogynus
CAMPEP0182460948	Triparma eleuthera	702	91	339	CAMPEP0182460948_Eukaryota_Bolidophyceae_Parmales_Triparmaceae_Triparma_eleuthera
CAMPEP0118671292	Triparma pacifica	455	175	438	CAMPEP0118671292_Eukaryota_Bolidophyceae_Parmales_Triparmaceae_Triparma_pacifica
CAMPEP0182498806	Parmales Triparmaceae	412	121	381	CAMPEP0182498806_Eukaryota_Bolidophyceae_Parmales_Triparmaceae_
CAMPEP0197550412	Parmales Triparmaceae	312	47	295	CAMPEP0197550412_Eukaryota_Bolidophyceae_Parmales_Triparmaceae_
CAMPEP0118604706	Amorphochlora amoebiformis	408	135	394	CAMPEP0118604706_Eukaryota_Cercozoa_Chlorarachniophyceae_Amorphochlora_amoebiformis
CAMPEP0114515120	Chlorarachnion reptans	479	204	462	CAMPEP0114515120_Eukaryota_Cercozoa_Chlorarachniophyceae_Chlorarachnion_reptans
CAMPEP0184488258	Chlorarachniophyceae sp.	434	160	419	CAMPEP0184488258_Eukaryota_Cercozoa_Chlorarachniophyceae_Chlorarachniophyceae_sp._BC52
CAMPEP0167757798	Gymnochlora sp.	386	112	371	CAMPEP0167757798_Eukaryota_Cercozoa_Chlorarachniophyceae_Gymnochlora_sp._CCMP2014
CAMPEP0167832078	Lotharella globosa	467	173	432	CAMPEP0167832078_Eukaryota_Cercozoa_Chlorarachniophyceae_Lotharella_globosa
CAMPEP0197517806	Partenskyella glossopodia	432	158	417	CAMPEP0197517806_Eukaryota_Cercozoa_Chlorarachniophyceae_Partenskyella_glossopodia
CAMPEP0177582334	Tetraselmis sp.	492	121	386	CAMPEP0177582334_Eukaryota_Chlorophyta_Chlorodendrophyceae_Chlorodendrales_Chlorodendraceae_Tetraselmis_sp._GSL018
CAMPEP0202866314	Chlamydomonas leiostraca	404	118	384	CAMPEP0202866314_Eukaryota_Chlorophyta_Chlorophyceae_Chlamydomonadales_Chlamydomonadaceae_Chlamydomonas_leiostraca
A0A2V0NZ97	Raphidocelis subcapitata	486	169	435	A0A2V0NZ97_Eukaryota_Chlorophyta_Chlorophyceae_Sphaeropleales_Selenastraceae_Raphidocelis_subcapitata
CAMPEP0198237390	Chloropicon maureeniae	473	181	447	CAMPEP0198237390_Eukaryota_Chlorophyta_Chloropicophyceae_Chloropicales_Chloropicaceae_Chloropicon_maureeniae
CAMPEP0206081044	Chloropicon primus	355	70	334	CAMPEP0206081044_Eukaryota_Chlorophyta_Chloropicophyceae_Chloropicales_Chloropicaceae_Chloropicon_primus
CAMPEP0198470312	Chloropicon roscoffensis	395	116	378	CAMPEP0198470312_Eukaryota_Chlorophyta_Chloropicophyceae_Chloropicales_Chloropicaceae_Chloropicon_roscoffensis
CAMPEP0198451310	Chloropicon roscoffensis	327	41	305	CAMPEP0198451310_Eukaryota_Chlorophyta_Chloropicophyceae_Chloropicales_Chloropicaceae_Chloropicon_roscoffensis
CAMPEP0170133218	Dolichomastix tenuilepis	602	127	390	CAMPEP0170133218_Eukaryota_Chlorophyta_Mamiellophyceae_Dolichomastigales_Dolichomastigaceae_Dolichomastix_tenuilepis
CAMPEP0179621204	Ostreococcus sp.	471	72	337	CAMPEP0179621204_Eukaryota_Chlorophyta_Mamiellophyceae_Mamiellales_Bathycoccaceae_Ostreococcus_sp._RCC789
CAMPEP0117628050	Micromonas pusilla	422	137	404	CAMPEP0117628050_Eukaryota_Chlorophyta_Mamiellophyceae_Mamiellales_Mamiellaceae_Micromonas_pusilla
CAMPEP0203004908	Micromonas pusilla	355	65	348	CAMPEP0203004908_Eukaryota_Chlorophyta_Mamiellophyceae_Mamiellales_Mamiellaceae_Micromonas_pusilla
CAMPEP0182912774	Nephroselmis pyriformis	445	155	417	CAMPEP0182912774_Eukaryota_Chlorophyta_Nephroselmidophyceae_Nephroselmidales_Nephroselmidaceae_Nephroselmis_pyriformis
CAMPEP0119162160	Prasinoderma singulare	368	95	352	CAMPEP0119162160_Eukaryota_Chlorophyta_Palmophyllophyceae_Prasinococcales_Prasinococcaceae_Prasinoderma_singulare
CAMPEP0113925340	Picocystis salinarum	624	154	418	CAMPEP0113925340_Eukaryota_Chlorophyta_Picocystophyceae_Picocystales_Picocystaceae_Picocystis_salinarum
CAMPEP0119153300	prasinophyte sp.	592	287	576	CAMPEP0119153300_Eukaryota_Chlorophyta_prasinophyte_sp._RCC997
CAMPEP0119127148	prasinophyte sp.	304	19	283	CAMPEP0119127148_Eukaryota_Chlorophyta_prasinophyte_sp._RCC997
CAMPEP0197469862	prasinophyte sp.	412	127	390	CAMPEP0197469862_Eukaryota_Chlorophyta_prasinophyte_sp._RCC997
CAMPEP0198710324	Pycnococcus provasolii	479	193	459	CAMPEP0198710324_Eukaryota_Chlorophyta_Pycnococcaceae_Pycnococcus_provasolii
CAMPEP0196650002	Chlorophyta Pycnococcaceae	404	116	380	CAMPEP0196650002_Eukaryota_Chlorophyta_Pycnococcaceae_
CAMPEP0197845448	Pterosperma sp.	456	154	418	CAMPEP0197845448_Eukaryota_Chlorophyta_Pyramimonadales_Pterospermataceae_Pterosperma_sp._CCMP1384
CAMPEP0198210890	Pyramimonas sp.	422	140	403	CAMPEP0198210890_Eukaryota_Chlorophyta_Pyramimonadales_Pyramimonadaceae_Pyramimonas_sp.
CAMPEP0196582436	Pyramimonadales Pyramimonadaceae	412	132	396	CAMPEP0196582436_Eukaryota_Chlorophyta_Pyramimonadales_Pyramimonadaceae_
E1ZQW3	Chlorella variabilis	383	104	369	E1ZQW3_Eukaryota_Chlorophyta_Trebouxiophyceae_Chlorellales_Chlorellaceae_Chlorella_variabilis
I0Z920	Coccomyxa subellipsoidea	347	40	305	I0Z920_Eukaryota_Chlorophyta_Trebouxiophyceae_Coccomyxa_subellipsoidea
CAMPEP0118799028	Picochlorum oklahomense	832	546	812	CAMPEP0118799028_Eukaryota_Chlorophyta_Trebouxiophyceae_Picochlorum_oklahomense
CAMPEP0184605322	Chromera velia	502	179	439	CAMPEP0184605322_Eukaryota_Chromeraceae_Chromera_velia
CAMPEP0173158368	Chromulinales Chromulinaceae	396	117	377	CAMPEP0173158368_Eukaryota_Chrysophyceae_Chromulinales_Chromulinaceae_
CAMPEP0172165096	Cryptomonas curvata	526	180	448	CAMPEP0172165096_Eukaryota_Cryptophyta_Cryptomonadales_Cryptomonadaceae_Cryptomonas_curvata
CAMPEP0174943404	Hemiselmis tepida	411	123	377	CAMPEP0174943404_Eukaryota_Cryptophyta_Cryptomonadales_Hemiselmidaceae_Hemiselmis_tepida
CAMPEP0174945776	Hemiselmis tepida	288	14	283	CAMPEP0174945776_Eukaryota_Cryptophyta_Cryptomonadales_Hemiselmidaceae_Hemiselmis_tepida
CAMPEP0180300878	Cryptophyta sp.	421	99	351	CAMPEP0180300878_Eukaryota_Cryptophyta_Cryptophyta_sp._CCMP2293
CAMPEP0180134360	Cryptophyta sp.	620	293	560	CAMPEP0180134360_Eukaryota_Cryptophyta_Cryptophyta_sp._CCMP2293
CAMPEP0179455262	Geminigera cryophila	451	139	391	CAMPEP0179455262_Eukaryota_Cryptophyta_Pyrenomonadales_Geminigeraceae_Geminigera_cryophila
CAMPEP0173099026	Geminigera cryophila	615	321	589	CAMPEP0173099026_Eukaryota_Cryptophyta_Pyrenomonadales_Geminigeraceae_Geminigera_cryophila
CAMPEP0113775728	Guillardia theta	411	112	364	CAMPEP0113775728_Eukaryota_Cryptophyta_Pyrenomonadales_Geminigeraceae_Guillardia_theta
L1IVN2	Guillardia theta	313	23	290	L1IVN2_Eukaryota_Cryptophyta_Pyrenomonadales_Geminigeraceae_Guillardia_theta
L1IVP0	Guillardia theta	290	24	287	L1IVP0_Eukaryota_Cryptophyta_Pyrenomonadales_Geminigeraceae_Guillardia_theta
CAMPEP0169508906	Hanusia phi	396	112	364	CAMPEP0169508906_Eukaryota_Cryptophyta_Pyrenomonadales_Geminigeraceae_Hanusia_phi
CAMPEP0169508988	Hanusia phi	525	235	502	CAMPEP0169508988_Eukaryota_Cryptophyta_Pyrenomonadales_Geminigeraceae_Hanusia_phi
CAMPEP0181301734	Rhodomonas abbreviata	351	50	317	CAMPEP0181301734_Eukaryota_Cryptophyta_Pyrenomonadales_Pyrenomonadaceae_Rhodomonas_abbreviata
CAMPEP0202821286	Rhodomonas sp.	449	134	388	CAMPEP0202821286_Eukaryota_Cryptophyta_Pyrenomonadales_Pyrenomonadaceae_Rhodomonas_sp._CCMP768
CAMPEP0185759932	Dictyocha speculum	392	112	371	CAMPEP0185759932_Eukaryota_Dictyochophyceae_Dictyochales_Dictyocha_speculum
CAMPEP0185763098	Dictyocha speculum	370	74	350	CAMPEP0185763098_Eukaryota_Dictyochophyceae_Dictyochales_Dictyocha_speculum
CAMPEP0119479462	Florenciella parvula	419	140	400	CAMPEP0119479462_Eukaryota_Dictyochophyceae_Florenciellales_Florenciella_parvula
CAMPEP0119501928	Florenciella parvula	392	73	328	CAMPEP0119501928_Eukaryota_Dictyochophyceae_Florenciellales_Florenciella_parvula
CAMPEP0171948812	Pedinellales sp.	364	81	340	CAMPEP0171948812_Eukaryota_Dictyochophyceae_Pedinellales_Pedinellales_sp._CCMP2098
CAMPEP0172600988	Pseudopedinella elastica	454	90	350	CAMPEP0172600988_Eukaryota_Dictyochophyceae_Pedinellales_Pseudopedinella_elastica
CAMPEP0172627122	Pseudopedinella elastica	297	31	272	CAMPEP0172627122_Eukaryota_Dictyochophyceae_Pedinellales_Pseudopedinella_elastica
CAMPEP0118995160	Rhizochromulina marina	369	92	351	CAMPEP0118995160_Eukaryota_Dictyochophyceae_Rhizochromulinales_Rhizochromulina_marina
CAMPEP0118976428	Rhizochromulina marina	289	6	271	CAMPEP0118976428_Eukaryota_Dictyochophyceae_Rhizochromulinales_Rhizochromulina_marina
CAMPEP0179243950	Dinophysis acuminata	567	170	430	CAMPEP0179243950_Eukaryota_Dinophyceae_Dinophysiales_Dinophysiaceae_Dinophysis_acuminata
CAMPEP0172946190	Tripos fusus	398	102	371	CAMPEP0172946190_Eukaryota_Dinophyceae_Gonyaulacales_Ceratiaceae_Tripos_fusus
CAMPEP0172915316	Tripos fusus	289	2	251	CAMPEP0172915316_Eukaryota_Dinophyceae_Gonyaulacales_Ceratiaceae_Tripos_fusus
CAMPEP0172941186	Tripos fusus	446	141	409	CAMPEP0172941186_Eukaryota_Dinophyceae_Gonyaulacales_Ceratiaceae_Tripos_fusus
CAMPEP0206530234	Crypthecodinium cohnii	462	174	441	CAMPEP0206530234_Eukaryota_Dinophyceae_Gonyaulacales_Crypthecodiniaceae_Crypthecodinium_cohnii
CAMPEP0171088732	Gambierdiscus australes	1100	791	1061	CAMPEP0171088732_Eukaryota_Dinophyceae_Gonyaulacales_Goniodomataceae_Gambierdiscus_australes
CAMPEP0179016166	Pyrodinium bahamense	1241	898	1168	CAMPEP0179016166_Eukaryota_Dinophyceae_Gonyaulacales_Goniodomataceae_Pyrodinium_bahamense
CAMPEP0179101372	Pyrodinium bahamense	281	8	262	CAMPEP0179101372_Eukaryota_Dinophyceae_Gonyaulacales_Goniodomataceae_Pyrodinium_bahamense
CAMPEP0175228084	Alexandrium monilatum	444	135	405	CAMPEP0175228084_Eukaryota_Dinophyceae_Gonyaulacales_Gonyaulacaceae_Alexandrium_monilatum
CAMPEP0116220212	Alexandrium tamarense	340	75	327	CAMPEP0116220212_Eukaryota_Dinophyceae_Gonyaulacales_Gonyaulacaceae_Alexandrium_tamarense
CAMPEP0197947434	Gonyaulax spinifera	465	82	115	CAMPEP0197947434_Eukaryota_Dinophyceae_Gonyaulacales_Gonyaulacaceae_Gonyaulax_spinifera
CAMPEP0197947434	Gonyaulax spinifera	465	135	376	CAMPEP0197947434_Eukaryota_Dinophyceae_Gonyaulacales_Gonyaulacaceae_Gonyaulax_spinifera
CAMPEP0168413672	Protoceratium reticulatum	1033	718	989	CAMPEP0168413672_Eukaryota_Dinophyceae_Gonyaulacales_Gonyaulacaceae_Protoceratium_reticulatum
CAMPEP0117991138	Lingulodinium polyedra	245	2	232	CAMPEP0117991138_Eukaryota_Dinophyceae_Gonyaulacales_Lingulodinium_polyedra
CAMPEP0178392140	Amphidinium massartii	1226	886	1159	CAMPEP0178392140_Eukaryota_Dinophyceae_Gymnodiniales_Gymnodiniaceae_Amphidinium_massartii
CAMPEP0117598582	Gymnodinium catenatum	1194	887	1156	CAMPEP0117598582_Eukaryota_Dinophyceae_Gymnodiniales_Gymnodiniaceae_Gymnodinium_catenatum
CAMPEP0117532452	Gymnodinium catenatum	363	104	354	CAMPEP0117532452_Eukaryota_Dinophyceae_Gymnodiniales_Gymnodiniaceae_Gymnodinium_catenatum
CAMPEP0170583968	Togula jolla	1199	858	1130	CAMPEP0170583968_Eukaryota_Dinophyceae_Gymnodiniales_Gymnodiniaceae_Togula_jolla
CAMPEP0114773848	Karenia brevis	482	215	477	CAMPEP0114773848_Eukaryota_Dinophyceae_Gymnodiniales_Kareniaceae_Karenia_brevis
CAMPEP0114875470	Karenia brevis	423	98	353	CAMPEP0114875470_Eukaryota_Dinophyceae_Gymnodiniales_Kareniaceae_Karenia_brevis
CAMPEP0169106410	Karlodinium veneficum	414	135	396	CAMPEP0169106410_Eukaryota_Dinophyceae_Gymnodiniales_Kareniaceae_Karlodinium_veneficum
CAMPEP0194550082	Noctiluca scintillans	739	86	372	CAMPEP0194550082_Eukaryota_Dinophyceae_Noctilucales_Noctilucaceae_Noctiluca_scintillans
CAMPEP0204994596	Oxyrrhis marina	340	82	338	CAMPEP0204994596_Eukaryota_Dinophyceae_Oxyrrhinales_Oxyrrhinaceae_Oxyrrhis_marina
CAMPEP0198564584	Brandtodinium nutricula	1018	699	972	CAMPEP0198564584_Eukaryota_Dinophyceae_Peridiniales_Endodiniaceae_Brandtodinium_nutricula
CAMPEP0168642294	Heterocapsa rotundata	1241	874	1144	CAMPEP0168642294_Eukaryota_Dinophyceae_Peridiniales_Heterocapsaceae_Heterocapsa_rotundata
CAMPEP0170278854	Durinskia baltica	359	71	326	CAMPEP0170278854_Eukaryota_Dinophyceae_Peridiniales_Kryptoperidiniaceae_Durinskia_baltica
CAMPEP0170217194	Durinskia baltica	486	190	452	CAMPEP0170217194_Eukaryota_Dinophyceae_Peridiniales_Kryptoperidiniaceae_Durinskia_baltica
CAMPEP0170356768	Durinskia baltica	374	1	252	CAMPEP0170356768_Eukaryota_Dinophyceae_Peridiniales_Kryptoperidiniaceae_Durinskia_baltica
CAMPEP0176026462	Kryptoperidinium foliaceum	392	101	358	CAMPEP0176026462_Eukaryota_Dinophyceae_Peridiniales_Kryptoperidiniaceae_Kryptoperidinium_foliaceum
CAMPEP0167992824	Kryptoperidinium foliaceum	330	35	296	CAMPEP0167992824_Eukaryota_Dinophyceae_Peridiniales_Kryptoperidiniaceae_Kryptoperidinium_foliaceum
CAMPEP0176289352	Kryptoperidinium foliaceum	370	52	325	CAMPEP0176289352_Eukaryota_Dinophyceae_Peridiniales_Kryptoperidiniaceae_Kryptoperidinium_foliaceum
CAMPEP0176711532	Prorocentrum minimum	357	9	275	CAMPEP0176711532_Eukaryota_Dinophyceae_Prorocentrales_Prorocentraceae_Prorocentrum_minimum
CAMPEP0197704418	Pelagodinium beii	1261	902	1173	CAMPEP0197704418_Eukaryota_Dinophyceae_Suessiales_Suessiaceae_Pelagodinium_beii
CAMPEP0197636106	Pelagodinium beii	369	64	327	CAMPEP0197636106_Eukaryota_Dinophyceae_Suessiales_Suessiaceae_Pelagodinium_beii
CAMPEP0115085184	Polarella glacialis	1246	934	1208	CAMPEP0115085184_Eukaryota_Dinophyceae_Suessiales_Suessiaceae_Polarella_glacialis
CAMPEP0202679136	Cladocopium sp.	1112	802	1071	CAMPEP0202679136_Eukaryota_Dinophyceae_Suessiales_Symbiodiniaceae_Cladocopium_sp._clade_C
CAMPEP0181554500	Symbiodinium sp.	1155	817	1086	CAMPEP0181554500_Eukaryota_Dinophyceae_Suessiales_Symbiodiniaceae_Symbiodinium_sp._CCMP2430
CAMPEP0181495842	Symbiodinium sp.	1140	828	1101	CAMPEP0181495842_Eukaryota_Dinophyceae_Suessiales_Symbiodiniaceae_Symbiodinium_sp._CCMP421
CAMPEP0196837528	Symbiodinium sp.	1019	713	985	CAMPEP0196837528_Eukaryota_Dinophyceae_Suessiales_Symbiodiniaceae_Symbiodinium_sp._clade_A
CAMPEP0183521016	Apocalathium aciculiferum	366	77	333	CAMPEP0183521016_Eukaryota_Dinophyceae_Thoracosphaerales_Thoracosphaeraceae_Apocalathium_aciculiferum
CAMPEP0183461298	Apocalathium aciculiferum	1109	794	1066	CAMPEP0183461298_Eukaryota_Dinophyceae_Thoracosphaerales_Thoracosphaeraceae_Apocalathium_aciculiferum
CAMPEP0183520236	Apocalathium aciculiferum	474	173	446	CAMPEP0183520236_Eukaryota_Dinophyceae_Thoracosphaerales_Thoracosphaeraceae_Apocalathium_aciculiferum
CAMPEP0183511074	Apocalathium aciculiferum	284	14	261	CAMPEP0183511074_Eukaryota_Dinophyceae_Thoracosphaerales_Thoracosphaeraceae_Apocalathium_aciculiferum
CAMPEP0177409832	cf. hangoei	346	64	313	CAMPEP0177409832_Eukaryota_Dinophyceae_Thoracosphaerales_Thoracosphaeraceae_Scrippsiella_cf._hangoei
CAMPEP0177320048	cf. hangoei	406	69	333	CAMPEP0177320048_Eukaryota_Dinophyceae_Thoracosphaerales_Thoracosphaeraceae_Scrippsiella_cf._hangoei
CAMPEP0177498334	cf. hangoei	343	66	314	CAMPEP0177498334_Eukaryota_Dinophyceae_Thoracosphaerales_Thoracosphaeraceae_Scrippsiella_cf._hangoei
CAMPEP0204114756	Scrippsiella hangoei	1305	953	1225	CAMPEP0204114756_Eukaryota_Dinophyceae_Thoracosphaerales_Thoracosphaeraceae_Scrippsiella_hangoei
CAMPEP0115745210	Scrippsiella trochoidea	424	108	380	CAMPEP0115745210_Eukaryota_Dinophyceae_Thoracosphaerales_Thoracosphaeraceae_Scrippsiella_trochoidea
CAMPEP0113733344	Eutreptiella gymnastica	428	148	408	CAMPEP0113733344_Eukaryota_Euglenozoa_Euglenida_Eutreptiales_Eutreptiella_gymnastica
A0A2P6NYN4	Planoprotostelium fungivorum	397	25	278	A0A2P6NYN4_Eukaryota_Evosea_Variosea_Cavosteliida_Cavosteliaceae_Planoprotostelium_fungivorum
CAMPEP0184338074	Gloeochaete wittrockiana	306	36	290	CAMPEP0184338074_Eukaryota_Glaucocystophyceae_Gloeochaetales_Gloeochaetaceae_Gloeochaete_wittrockiana
CAMPEP0196655642	Eukaryota Glaucocystophyceae	452	183	437	CAMPEP0196655642_Eukaryota_Glaucocystophyceae_
CAMPEP0119421558	Chrysoculter rhomboideus	362	78	335	CAMPEP0119421558_Eukaryota_Haptista_Haptophyta_Chrysoculter_rhomboideus
CAMPEP0119400362	Calcidiscus leptoporus	459	185	442	CAMPEP0119400362_Eukaryota_Haptista_Haptophyta_Coccolithales_Calcidiscaceae_Calcidiscus_leptoporus
CAMPEP0183363978	Coccolithus braarudii	393	120	377	CAMPEP0183363978_Eukaryota_Haptista_Haptophyta_Coccolithales_Coccolithaceae_Coccolithus_braarudii
CAMPEP0183379436	Coccolithus braarudii	315	7	289	CAMPEP0183379436_Eukaryota_Haptista_Haptophyta_Coccolithales_Coccolithaceae_Coccolithus_braarudii
CAMPEP0119340486	Scyphosphaera apsteinii	379	87	345	CAMPEP0119340486_Eukaryota_Haptista_Haptophyta_Coccosphaerales_Pontosphaeraceae_Scyphosphaera_apsteinii
CAMPEP0169951096	Chrysotila carterae	323	51	306	CAMPEP0169951096_Eukaryota_Haptista_Haptophyta_Isochrysidales_Isochrysidaceae_Chrysotila_carterae
CAMPEP0179806806	Isochrysis galbana	579	159	417	CAMPEP0179806806_Eukaryota_Haptista_Haptophyta_Isochrysidales_Isochrysidaceae_Isochrysis_galbana
CAMPEP0202802544	Isochrysidales Isochrysidaceae	430	9	256	CAMPEP0202802544_Eukaryota_Haptista_Haptophyta_Isochrysidales_Isochrysidaceae_
CAMPEP0181812718	Emiliania huxleyi	413	106	365	CAMPEP0181812718_Eukaryota_Haptista_Haptophyta_Isochrysidales_Noelaerhabdaceae_Emiliania_huxleyi
CAMPEP0181984420	Emiliania huxleyi	276	19	274	CAMPEP0181984420_Eukaryota_Haptista_Haptophyta_Isochrysidales_Noelaerhabdaceae_Emiliania_huxleyi
CAMPEP0182395610	Emiliania huxleyi	275	17	272	CAMPEP0182395610_Eukaryota_Haptista_Haptophyta_Isochrysidales_Noelaerhabdaceae_Emiliania_huxleyi
CAMPEP0182118652	Emiliania huxleyi	269	39	257	CAMPEP0182118652_Eukaryota_Haptista_Haptophyta_Isochrysidales_Noelaerhabdaceae_Emiliania_huxleyi
CAMPEP0182242828	Emiliania huxleyi	292	23	268	CAMPEP0182242828_Eukaryota_Haptista_Haptophyta_Isochrysidales_Noelaerhabdaceae_Emiliania_huxleyi
CAMPEP0182246628	Emiliania huxleyi	304	23	280	CAMPEP0182246628_Eukaryota_Haptista_Haptophyta_Isochrysidales_Noelaerhabdaceae_Emiliania_huxleyi
CAMPEP0185465170	Gephyrocapsa oceanica	342	38	320	CAMPEP0185465170_Eukaryota_Haptista_Haptophyta_Isochrysidales_Noelaerhabdaceae_Gephyrocapsa_oceanica
CAMPEP0206010968	Exanthemachrysis gayraliae	857	65	322	CAMPEP0206010968_Eukaryota_Haptista_Haptophyta_Pavlovales_Pavlovaceae_Exanthemachrysis_gayraliae
CAMPEP0206035360	Pavlova gyrans	961	74	331	CAMPEP0206035360_Eukaryota_Haptista_Haptophyta_Pavlovales_Pavlovaceae_Pavlova_gyrans
CAMPEP0205996290	Pavlova lutheri	746	93	350	CAMPEP0205996290_Eukaryota_Haptista_Haptophyta_Pavlovales_Pavlovaceae_Pavlova_lutheri
CAMPEP0179897046	Pavlovales sp.	359	75	332	CAMPEP0179897046_Eukaryota_Haptista_Haptophyta_Pavlovales_Pavlovales_sp._CCMP2436
CAMPEP0179894308	Pavlovales sp.	336	54	306	CAMPEP0179894308_Eukaryota_Haptista_Haptophyta_Pavlovales_Pavlovales_sp._CCMP2436
CAMPEP0198192856	Phaeocystis antarctica	349	74	333	CAMPEP0198192856_Eukaryota_Haptista_Haptophyta_Phaeocystales_Phaeocystaceae_Phaeocystis_antarctica
CAMPEP0119062684	Phaeocystales Phaeocystaceae	319	39	297	CAMPEP0119062684_Eukaryota_Haptista_Haptophyta_Phaeocystales_Phaeocystaceae_
CAMPEP0115854198	Chrysochromulina rotalis	425	146	404	CAMPEP0115854198_Eukaryota_Haptista_Haptophyta_Prymnesiales_Chrysochromulinaceae_Chrysochromulina_rotalis
CAMPEP0174715374	Haptolina brevifila	420	142	401	CAMPEP0174715374_Eukaryota_Haptista_Haptophyta_Prymnesiales_Prymnesiaceae_Haptolina_brevifila
CAMPEP0181201780	Haptolina ericina	462	44	302	CAMPEP0181201780_Eukaryota_Haptista_Haptophyta_Prymnesiales_Prymnesiaceae_Haptolina_ericina
CAMPEP0206155160	Imantonia rotunda	399	114	371	CAMPEP0206155160_Eukaryota_Haptista_Haptophyta_Prymnesiales_Prymnesiaceae_Imantonia_rotunda
CAMPEP0115801722	Prymnesium polylepis	384	105	363	CAMPEP0115801722_Eukaryota_Haptista_Haptophyta_Prymnesiales_Prymnesiaceae_Prymnesium_polylepis
CAMPEP0183018430	Prymnesium polylepis	307	32	290	CAMPEP0183018430_Eukaryota_Haptista_Haptophyta_Prymnesiales_Prymnesiaceae_Prymnesium_polylepis
A0A163JBT5	Absidia glauca	584	288	556	A0A163JBT5_Eukaryota_Mucoromycota_Mucoromycetes_Mucorales_Cunninghamellaceae_Absidia_glauca
A0A1X2GTC4	Hesseltinella vesiculosa	641	293	580	A0A1X2GTC4_Eukaryota_Mucoromycota_Mucoromycetes_Mucorales_Cunninghamellaceae_Hesseltinella_vesiculosa
A0A068RST9	Lichtheimia corymbifera	603	289	559	A0A068RST9_Eukaryota_Mucoromycota_Mucoromycetes_Mucorales_Lichtheimiaceae_Lichtheimia_corymbifera
A0A0B7NB96	Parasitella parasitica	497	182	463	A0A0B7NB96_Eukaryota_Mucoromycota_Mucoromycetes_Mucorales_Mucoraceae_Parasitella_parasitica
A0A162UN96	Phycomyces blakesleeanus	602	291	569	A0A162UN96_Eukaryota_Mucoromycota_Mucoromycetes_Mucorales_Phycomycetaceae_Phycomyces_blakesleeanus
I1BJX8	Rhizopus delemar	563	281	541	I1BJX8_Eukaryota_Mucoromycota_Mucoromycetes_Mucorales_Rhizopodaceae_Rhizopus_delemar
A0A367IJ04	Rhizopus stolonifer	335	4	290	A0A367IJ04_Eukaryota_Mucoromycota_Mucoromycetes_Mucorales_Rhizopodaceae_Rhizopus_stolonifer
A0A1X2H2H5	Syncephalastrum racemosum	599	297	576	A0A1X2H2H5_Eukaryota_Mucoromycota_Mucoromycetes_Mucorales_Syncephalastraceae_Syncephalastrum_racemosum
CAMPEP0168931292	Aureococcus anophagefferens	293	38	291	CAMPEP0168931292_Eukaryota_Pelagophyceae_Pelagomonadales_Aureococcus_anophagefferens
CAMPEP0195660760	Pelagococcus subviridis	402	121	384	CAMPEP0195660760_Eukaryota_Pelagophyceae_Pelagomonadales_Pelagococcus_subviridis
CAMPEP0195828564	Pelagococcus subviridis	360	84	341	CAMPEP0195828564_Eukaryota_Pelagophyceae_Pelagomonadales_Pelagococcus_subviridis
CAMPEP0195862194	Pelagomonas calceolata	342	74	337	CAMPEP0195862194_Eukaryota_Pelagophyceae_Pelagomonadales_Pelagomonas_calceolata
CAMPEP0119236140	Pelagomonas calceolata	364	106	358	CAMPEP0119236140_Eukaryota_Pelagophyceae_Pelagomonadales_Pelagomonas_calceolata
CAMPEP0198661112	Pelagophyceae sp.	305	25	288	CAMPEP0198661112_Eukaryota_Pelagophyceae_Pelagophyceae_sp._CCMP2135
CAMPEP0118896432	Sarcinochrysidales Chrysocystaceae	408	115	377	CAMPEP0118896432_Eukaryota_Pelagophyceae_Sarcinochrysidales_Chrysocystaceae_
CAMPEP0185696698	Sarcinochrysidales Chrysocystaceae	587	133	396	CAMPEP0185696698_Eukaryota_Pelagophyceae_Sarcinochrysidales_Chrysocystaceae_
CAMPEP0197395758	Sarcinochrysidales Chrysocystaceae	520	165	385	CAMPEP0197395758_Eukaryota_Pelagophyceae_Sarcinochrysidales_Chrysocystaceae_
CAMPEP0119272108	Eukaryota Pelagophyceae	399	117	380	CAMPEP0119272108_Eukaryota_Pelagophyceae_
CAMPEP0119275170	Eukaryota Pelagophyceae	296	40	293	CAMPEP0119275170_Eukaryota_Pelagophyceae_
D7FT46	Ectocarpus siliculosus	519	206	467	D7FT46_Eukaryota_Phaeophyceae_Ectocarpales_Ectocarpaceae_Ectocarpus_siliculosus
CAMPEP0118878202	Phaeomonas parva	387	103	366	CAMPEP0118878202_Eukaryota_Pinguiophyceae_Pinguiochrysidales_Pinguiochrysidaceae_Phaeomonas_parva
CAMPEP0197385186	Pinguiococcus pyrenoidosus	380	96	357	CAMPEP0197385186_Eukaryota_Pinguiophyceae_Pinguiochrysidales_Pinguiochrysidaceae_Pinguiococcus_pyrenoidosus
CAMPEP0113934602	Fibrocapsa japonica	442	164	425	CAMPEP0113934602_Eukaryota_Raphidophyceae_Chattonellales_Chattonellaceae_Fibrocapsa_japonica
CAMPEP0116673964	Heterosigma akashiwo	410	130	395	CAMPEP0116673964_Eukaryota_Raphidophyceae_Chattonellales_Chattonellaceae_Heterosigma_akashiwo
M1UTC3	Cyanidioschyzon merolae	542	245	504	M1UTC3_Eukaryota_Rhodophyta_Bangiophyceae_Cyanidiales_Cyanidiaceae_Cyanidioschyzon_merolae
M2Y038	Galdieria sulphuraria	453	163	424	M2Y038_Eukaryota_Rhodophyta_Bangiophyceae_Cyanidiales_Cyanidiaceae_Galdieria_sulphuraria
CAMPEP0185834900	Erythrolobus australicus	290	23	282	CAMPEP0185834900_Eukaryota_Rhodophyta_Bangiophyceae_Porphyridiales_Porphyridiaceae_Erythrolobus_australicus
CAMPEP0184677492	Compsopogon caeruleus	332	42	302	CAMPEP0184677492_Eukaryota_Rhodophyta_Compsopogonophyceae_Compsopogonales_Compsopogonaceae_Compsopogon_caeruleus
CAMPEP0198336550	Madagascaria erythrocladioides	455	174	436	CAMPEP0198336550_Eukaryota_Rhodophyta_Compsopogonophyceae_Erythropeltidales_Erythrotrichiaceae_Madagascaria_erythrocladioides
A0A2V3J0G9	Gracilariopsis chorda	407	110	369	A0A2V3J0G9_Eukaryota_Rhodophyta_Florideophyceae_Gracilariales_Gracilariaceae_Gracilariopsis_chorda
CAMPEP0174888074	Rhodella violacea	403	113	350	CAMPEP0174888074_Eukaryota_Rhodophyta_Rhodellophyceae_Rhodellales_Rhodellaceae_Rhodella_violacea
CAMPEP0184745984	Rhodosorus marinus	366	76	336	CAMPEP0184745984_Eukaryota_Rhodophyta_Stylonematophyceae_Stylonematales_Stylonemataceae_Rhodosorus_marinus
A0A2K1K8A0	Physcomitrella patens	432	149	407	A0A2K1K8A0_Eukaryota_Streptophyta_Bryopsida_Funariales_Funariaceae_Physcomitrella_patens
A0A388L0H6	Chara braunii	738	450	707	A0A388L0H6_Eukaryota_Streptophyta_Charophyceae_Charales_Characeae_Chara_braunii
A0A1Y1HJT4	Klebsormidium nitens	469	178	437	A0A1Y1HJT4_Eukaryota_Streptophyta_Klebsormidiophyceae_Klebsormidiales_Klebsormidiaceae_Klebsormidium_nitens
D8SGX2	Selaginella moellendorffii	341	60	316	D8SGX2_Eukaryota_Streptophyta_Lycopodiopsida_Selaginellales_Selaginellaceae_Selaginella_moellendorffii
U5D4C4	Amborella trichopoda	396	67	322	U5D4C4_Eukaryota_Streptophyta_Magnoliopsida_Amborellales_Amborellaceae_Amborella_trichopoda
CAMPEP0198434236	Synchroma pusillum	482	87	347	CAMPEP0198434236_Eukaryota_Synchromophyceae_Synchroma_pusillum
A0A0G4F8Z0	Vitrella brassicaformis	441	164	423	A0A0G4F8Z0_Eukaryota_Vitrellaceae_Vitrella_brassicaformis

## Sheet: CrtI
Accession_ID	Genus_species	Length	Begin	End	taxa
A0A2H5V6I8	archaeon HR03	489	3	487	A0A2H5V6I8_Archaea_archaeon_HR03
Q97UT6	Saccharolobus solfataricus	454	4	452	Q97UT6_Archaea_Crenarchaeota_Thermoprotei_Sulfolobales_Sulfolobaceae_Saccharolobus_solfataricus
A0A3A5WBE3	Poseidoniales archaeon	536	10	498	A0A3A5WBE3_Archaea_Euryarchaeota_Candidatus_Poseidoniia_Candidatus_Poseidoniales_Candidatus_Poseidoniales_archaeon
Q5V531	Haloarcula marismortui	495	9	493	Q5V531_Archaea_Euryarchaeota_Halobacteria_Halobacteriales_Haloarculaceae_Haloarcula_marismortui
A0A2R4X4D1	archaeon HArcel1	495	11	493	A0A2R4X4D1_Archaea_Euryarchaeota_Halobacteria_Halobacteriales_Haloarculaceae_Haloarculaceae_archaeon_HArcel1
F7PMY3	Halorhabdus tiamatea	526	16	517	F7PMY3_Archaea_Euryarchaeota_Halobacteria_Halobacteriales_Haloarculaceae_Halorhabdus_tiamatea
A0A1U7ETH2	Natronomonas pharaonis	510	19	503	A0A1U7ETH2_Archaea_Euryarchaeota_Halobacteria_Halobacteriales_Haloarculaceae_Natronomonas_pharaonis
A0A554NBP6	Natronomonas sp.	737	237	723	A0A554NBP6_Archaea_Euryarchaeota_Halobacteria_Halobacteriales_Haloarculaceae_Natronomonas_sp._F16-60
A0A1G9X2E7	Haloarchaeobius iranensis	494	9	492	A0A1G9X2E7_Archaea_Euryarchaeota_Halobacteria_Halobacteriales_Halobacteriaceae_Haloarchaeobius_iranensis
U1PPW6	archaeon J07HB67	538	24	527	U1PPW6_Archaea_Euryarchaeota_Halobacteria_Halobacteriales_halophilic_archaeon_J07HB67
U1MV22	archaeon J07HX5	510	16	498	U1MV22_Archaea_Euryarchaeota_Halobacteria_Halobacteriales_halophilic_archaeon_J07HX5
A0A343TMS9	Halalkaliarchaeum desulfuricum	501	8	494	A0A343TMS9_Archaea_Euryarchaeota_Halobacteria_Haloferacales_Halalkaliarchaeum_desulfuricum
D4GTW0	Haloferax volcanii	500	15	499	D4GTW0_Archaea_Euryarchaeota_Halobacteria_Haloferacales_Haloferacaceae_Haloferax_volcanii
A0A1V4C6B8	Halolamina sp.	519	15	517	A0A1V4C6B8_Archaea_Euryarchaeota_Halobacteria_Haloferacales_Halorubraceae_Halolamina_sp._CBA1230
U1NSL4	Halonotius sp.	502	9	491	U1NSL4_Archaea_Euryarchaeota_Halobacteria_Haloferacales_Halorubraceae_Halonotius_sp._J07HN4
O27835	Methanothermobacter thermautotrophicus	514	22	509	O27835_Archaea_Euryarchaeota_Methanobacteria_Methanobacteriales_Methanobacteriaceae_Methanothermobacter_thermautotrophicus
A0A1Y3GBF4	Methanonatronarchaeum thermophilum	494	5	490	A0A1Y3GBF4_Archaea_Euryarchaeota_Methanonatronarchaeia_Methanonatronarchaeales_Methanonatronarchaeaceae_Methanonatronarchaeum_thermophilum
G0QIH9	Nanosalina sp.	489	5	488	G0QIH9_Archaea_Euryarchaeota_Nanohaloarchaea_Candidatus_Nanosalina_sp._J07AB43
Q6KYT5	Picrophilus torridus	493	3	487	Q6KYT5_Archaea_Euryarchaeota_Thermoplasmata_Thermoplasmatales_Picrophilaceae_Picrophilus_torridus
V4ZRD8	archaeon A07HB70	518	22	513	V4ZRD8_Archaea_uncultured_archaeon_A07HB70
V5A7X7	archaeon A07HR60	532	27	514	V5A7X7_Archaea_uncultured_archaeon_A07HR60
A0A2S8SV98	Abditibacterium utsteinense	499	4	494	A0A2S8SV98_Bacteria_Abditibacteriota_Abditibacteria_Abditibacteriales_Abitibacteriaceae_Abditibacterium_utsteinense
A0A192X1N0	bacterium Mor1	500	1	478	A0A192X1N0_Bacteria_Acidobacteria_Acidobacteria_bacterium_Mor1
A0A3P0X638	Acidipila sp.	516	5	499	A0A3P0X638_Bacteria_Acidobacteria_Acidobacteriia_Acidobacteriales_Acidobacteriaceae_Acidipila_sp._EB88
C7M343	Acidimicrobium ferrooxidans	496	4	489	C7M343_Bacteria_Actinobacteria_Acidimicrobiia_Acidimicrobiales_Acidimicrobiaceae_Acidimicrobium_ferrooxidans
A0A3P1SD14	Schaalia canis	556	12	536	A0A3P1SD14_Bacteria_Actinobacteria_Actinobacteria_Actinomycetales_Actinomycetaceae_Schaalia_canis
A0A2T0GUG1	Actinopolyspora mortivallis	509	11	494	A0A2T0GUG1_Bacteria_Actinobacteria_Actinobacteria_Actinopolysporales_Actinopolysporaceae_Actinopolyspora_mortivallis
A0A249KG85	Planktophila sulfonica	506	15	503	A0A249KG85_Bacteria_Actinobacteria_Actinobacteria_Candidatus_Nanopelagicales_Candidatus_Nanopelagicaceae_Candidatus_Planktophila_sulfonica
A0A249KGD1	Planktophila sulfonica	494	12	491	A0A249KGD1_Bacteria_Actinobacteria_Actinobacteria_Candidatus_Nanopelagicales_Candidatus_Nanopelagicaceae_Candidatus_Planktophila_sulfonica
A0A1L7CHA3	Corynebacterium aquilae	519	11	517	A0A1L7CHA3_Bacteria_Actinobacteria_Actinobacteria_Corynebacteriales_Corynebacteriaceae_Corynebacterium_aquilae
A0A3R8PLZ0	Corynebacterium bovis	495	1	493	A0A3R8PLZ0_Bacteria_Actinobacteria_Actinobacteria_Corynebacteriales_Corynebacteriaceae_Corynebacterium_bovis
A0A3G6IY01	Corynebacterium geronticis	491	5	489	A0A3G6IY01_Bacteria_Actinobacteria_Actinobacteria_Corynebacteriales_Corynebacteriaceae_Corynebacterium_geronticis
Q8NSP5	Corynebacterium glutamicum	548	14	535	Q8NSP5_Bacteria_Actinobacteria_Actinobacteria_Corynebacteriales_Corynebacteriaceae_Corynebacterium_glutamicum
A0A076NLS7	Corynebacterium imitans	518	9	515	A0A076NLS7_Bacteria_Actinobacteria_Actinobacteria_Corynebacteriales_Corynebacteriaceae_Corynebacterium_imitans
Q4JWB0	Corynebacterium jeikeium	588	39	584	Q4JWB0_Bacteria_Actinobacteria_Actinobacteria_Corynebacteriales_Corynebacteriaceae_Corynebacterium_jeikeium
A0A022LRD9	Dietzia sp.	585	32	561	A0A022LRD9_Bacteria_Actinobacteria_Actinobacteria_Corynebacteriales_Dietziaceae_Dietzia_sp._UCD-THP
A0A3G8JPY1	Gordonia sp.	538	8	529	A0A3G8JPY1_Bacteria_Actinobacteria_Actinobacteria_Corynebacteriales_Gordoniaceae_Gordonia_sp._MMS17-SY073
A0A3G8JNC8	Gordonia sp.	495	4	491	A0A3G8JNC8_Bacteria_Actinobacteria_Actinobacteria_Corynebacteriales_Gordoniaceae_Gordonia_sp._MMS17-SY073
A0A3G8JGW9	Gordonia sp.	520	12	510	A0A3G8JGW9_Bacteria_Actinobacteria_Actinobacteria_Corynebacteriales_Gordoniaceae_Gordonia_sp._MMS17-SY073
A0A554V7C7	Skermania sp.	505	12	503	A0A554V7C7_Bacteria_Actinobacteria_Actinobacteria_Corynebacteriales_Gordoniaceae_Skermania_sp._ID1734
F6EFE5	Hoyosella subflava	450	1	449	F6EFE5_Bacteria_Actinobacteria_Actinobacteria_Corynebacteriales_Mycobacteriaceae_Hoyosella_subflava
X7XVM0	Mycobacterium kansasii	513	11	498	X7XVM0_Bacteria_Actinobacteria_Actinobacteria_Corynebacteriales_Mycobacteriaceae_Mycobacterium_kansasii
K0ES46	Nocardia brasiliensis	506	12	494	K0ES46_Bacteria_Actinobacteria_Actinobacteria_Corynebacteriales_Nocardiaceae_Nocardia_brasiliensis
Q5YRE3	Nocardia farcinica	510	11	493	Q5YRE3_Bacteria_Actinobacteria_Actinobacteria_Corynebacteriales_Nocardiaceae_Nocardia_farcinica
A0A379JJC9	Nocardia otitidiscaviarum	525	11	509	A0A379JJC9_Bacteria_Actinobacteria_Actinobacteria_Corynebacteriales_Nocardiaceae_Nocardia_otitidiscaviarum
R7WS56	Rhodococcus rhodnii	517	4	507	R7WS56_Bacteria_Actinobacteria_Actinobacteria_Corynebacteriales_Nocardiaceae_Rhodococcus_rhodnii
A0A143Q687	Rhodococcus sp.	522	15	517	A0A143Q687_Bacteria_Actinobacteria_Actinobacteria_Corynebacteriales_Nocardiaceae_Rhodococcus_sp._PBTS_1
V8CUD4	Williamsia sp.	531	8	529	V8CUD4_Bacteria_Actinobacteria_Actinobacteria_Corynebacteriales_Nocardiaceae_Williamsia_sp._D3
A0A0Q5QDJ4	Williamsia sp.	504	4	495	A0A0Q5QDJ4_Bacteria_Actinobacteria_Actinobacteria_Corynebacteriales_Nocardiaceae_Williamsia_sp._Leaf354
A0A0Q5QVR0	Williamsia sp.	512	14	511	A0A0Q5QVR0_Bacteria_Actinobacteria_Actinobacteria_Corynebacteriales_Nocardiaceae_Williamsia_sp._Leaf354
A0A516X478	Tomitella sp.	565	11	530	A0A516X478_Bacteria_Actinobacteria_Actinobacteria_Corynebacteriales_Tomitella_sp._HY188
D5US58	Tsukamurella paurometabola	493	5	492	D5US58_Bacteria_Actinobacteria_Actinobacteria_Corynebacteriales_Tsukamurellaceae_Tsukamurella_paurometabola
A0A1M7IKV5	Cryptosporangium aurantiacum	506	21	503	A0A1M7IKV5_Bacteria_Actinobacteria_Actinobacteria_Cryptosporangiales_Cryptosporangiaceae_Cryptosporangium_aurantiacum
A0A2T0ZYG0	Antricoccus suffuscus	503	20	501	A0A2T0ZYG0_Bacteria_Actinobacteria_Actinobacteria_Frankiales_Antricoccus_suffuscus
A0A2I2KMT5	Frankia canadensis	563	4	428	A0A2I2KMT5_Bacteria_Actinobacteria_Actinobacteria_Frankiales_Frankiaceae_Frankia_canadensis
E3J0A1	Frankia inefficax	522	11	502	E3J0A1_Bacteria_Actinobacteria_Actinobacteria_Frankiales_Frankiaceae_Frankia_inefficax
A0A1M5L7B5	Jatrophihabitans endophyticus	497	11	493	A0A1M5L7B5_Bacteria_Actinobacteria_Actinobacteria_Frankiales_Frankiaceae_Jatrophihabitans_endophyticus
A0A3A3ZL72	YIM 75000	503	11	493	A0A3A3ZL72_Bacteria_Actinobacteria_Actinobacteria_Frankiales_Frankiales_bacterium_YIM_75000
A0A1H3FT50	Modestobacter sp.	504	18	500	A0A1H3FT50_Bacteria_Actinobacteria_Actinobacteria_Geodermatophilales_Geodermatophilaceae_Modestobacter_sp._DSM_44400
A0A1G9I322	Glycomyces sambucus	508	3	505	A0A1G9I322_Bacteria_Actinobacteria_Actinobacteria_Glycomycetales_Glycomycetaceae_Glycomyces_sambucus
A0A3N1HMC7	Pseudokineococcus lusitanus	542	49	532	A0A3N1HMC7_Bacteria_Actinobacteria_Actinobacteria_Kineosporiales_Kineosporiaceae_Pseudokineococcus_lusitanus
A4AEG9	actinobacterium PHSC20C1	522	4	515	A4AEG9_Bacteria_Actinobacteria_Actinobacteria_marine_actinobacterium_PHSC20C1
C5C2A8	Beutenbergia cavernae	551	2	525	C5C2A8_Bacteria_Actinobacteria_Actinobacteria_Micrococcales_Beutenbergiaceae_Beutenbergia_cavernae
A0A2U1ZVI6	Miniimonas sp.	556	4	546	A0A2U1ZVI6_Bacteria_Actinobacteria_Actinobacteria_Micrococcales_Beutenbergiaceae_Miniimonas_sp._PCH200
A0A3N2D096	Salana multivorans	530	4	519	A0A3N2D096_Bacteria_Actinobacteria_Actinobacteria_Micrococcales_Beutenbergiaceae_Salana_multivorans
A0A2A9D5H5	Serinibacter salmoneus	529	3	528	A0A2A9D5H5_Bacteria_Actinobacteria_Actinobacteria_Micrococcales_Beutenbergiaceae_Serinibacter_salmoneus
A0A3N2BD98	Bogoriella caseilytica	520	12	517	A0A3N2BD98_Bacteria_Actinobacteria_Actinobacteria_Micrococcales_Bogoriellaceae_Bogoriella_caseilytica
A0A2Y9A9G3	Georgenia satyanarayanai	528	14	523	A0A2Y9A9G3_Bacteria_Actinobacteria_Actinobacteria_Micrococcales_Bogoriellaceae_Georgenia_satyanarayanai
A0A2A9EJY6	Georgenia soli	571	41	568	A0A2A9EJY6_Bacteria_Actinobacteria_Actinobacteria_Micrococcales_Bogoriellaceae_Georgenia_soli
A0A0B9AWW6	Brevibacterium linens	542	17	541	A0A0B9AWW6_Bacteria_Actinobacteria_Actinobacteria_Micrococcales_Brevibacteriaceae_Brevibacterium_linens
A0A2N6PI96	Brevibacterium luteolum	527	4	522	A0A2N6PI96_Bacteria_Actinobacteria_Actinobacteria_Micrococcales_Brevibacteriaceae_Brevibacterium_luteolum
A0A0A0C3N9	Actinotalea fermentans	452	6	452	A0A0A0C3N9_Bacteria_Actinobacteria_Actinobacteria_Micrococcales_Cellulomonadaceae_Actinotalea_fermentans
A0A0A0BNX4	Cellulomonas carbonis	599	19	571	A0A0A0BNX4_Bacteria_Actinobacteria_Actinobacteria_Micrococcales_Cellulomonadaceae_Cellulomonas_carbonis
A0A3N2G479	Cellulomonas sp.	522	8	517	A0A3N2G479_Bacteria_Actinobacteria_Actinobacteria_Micrococcales_Cellulomonadaceae_Cellulomonas_sp._PhB150
A0A1H1W5T3	Paraoerskovia marina	557	6	539	A0A1H1W5T3_Bacteria_Actinobacteria_Actinobacteria_Micrococcales_Cellulomonadaceae_Paraoerskovia_marina
A0A1H7A4M5	Lysinimicrobium mangrovi	538	6	515	A0A1H7A4M5_Bacteria_Actinobacteria_Actinobacteria_Micrococcales_Demequinaceae_Lysinimicrobium_mangrovi
C7MHA7	Brachybacterium faecium	548	20	544	C7MHA7_Bacteria_Actinobacteria_Actinobacteria_Micrococcales_Dermabacteraceae_Brachybacterium_faecium
A0A151BTX1	Branchiibius sp.	502	3	488	A0A151BTX1_Bacteria_Actinobacteria_Actinobacteria_Micrococcales_Dermacoccaceae_Branchiibius_sp._NY16-3462-2
A0A3D9UK92	Calidifontibacter indicus	525	10	520	A0A3D9UK92_Bacteria_Actinobacteria_Actinobacteria_Micrococcales_Dermacoccaceae_Calidifontibacter_indicus
A0A075JEA0	Dermacoccus nishinomiyaensis	493	4	488	A0A075JEA0_Bacteria_Actinobacteria_Actinobacteria_Micrococcales_Dermacoccaceae_Dermacoccus_nishinomiyaensis
A0A0L6CGX7	Luteipulveratus halotolerans	499	10	489	A0A0L6CGX7_Bacteria_Actinobacteria_Actinobacteria_Micrococcales_Dermacoccaceae_Luteipulveratus_halotolerans
A0A239VBI5	Dermatophilus congolensis	491	4	487	A0A239VBI5_Bacteria_Actinobacteria_Actinobacteria_Micrococcales_Dermatophilaceae_Dermatophilus_congolensis
K6WWC2	Kineosphaera limosa	512	4	502	K6WWC2_Bacteria_Actinobacteria_Actinobacteria_Micrococcales_Dermatophilaceae_Kineosphaera_limosa
K6WNL8	Kineosphaera limosa	503	17	500	K6WNL8_Bacteria_Actinobacteria_Actinobacteria_Micrococcales_Dermatophilaceae_Kineosphaera_limosa
A0A176QEC2	Janibacter melonis	536	19	532	A0A176QEC2_Bacteria_Actinobacteria_Actinobacteria_Micrococcales_Intrasporangiaceae_Janibacter_melonis
A0A542DYP0	Lapillicoccus jejuensis	513	7	494	A0A542DYP0_Bacteria_Actinobacteria_Actinobacteria_Micrococcales_Intrasporangiaceae_Lapillicoccus_jejuensis
A0A1U7MQT1	Ornithinimicrobium sp.	541	4	538	A0A1U7MQT1_Bacteria_Actinobacteria_Actinobacteria_Micrococcales_Intrasporangiaceae_Ornithinimicrobium_sp._CNJ-824
A0A542ZJL5	Oryzihumus leptocrescens	503	12	494	A0A542ZJL5_Bacteria_Actinobacteria_Actinobacteria_Micrococcales_Intrasporangiaceae_Oryzihumus_leptocrescens
A0A1B1NCQ7	Serinicoccus sp.	492	4	489	A0A1B1NCQ7_Bacteria_Actinobacteria_Actinobacteria_Micrococcales_Intrasporangiaceae_Serinicoccus_sp._JLT9
A0A2N3YLX2	Tetrasphaera duodecadis	502	3	488	A0A2N3YLX2_Bacteria_Actinobacteria_Actinobacteria_Micrococcales_Intrasporangiaceae_Tetrasphaera_duodecadis
C7QZK5	Jonesia denitrificans	542	9	540	C7QZK5_Bacteria_Actinobacteria_Actinobacteria_Micrococcales_Jonesiaceae_Jonesia_denitrificans
A0A2M8WTC3	Luteimicrobium subarcticum	537	4	516	A0A2M8WTC3_Bacteria_Actinobacteria_Actinobacteria_Micrococcales_Luteimicrobium_subarcticum
U1LDL2	Agrococcus pavilionensis	526	4	514	U1LDL2_Bacteria_Actinobacteria_Actinobacteria_Micrococcales_Microbacteriaceae_Agrococcus_pavilionensis
A0A164E394	Agromyces sp.	518	3	498	A0A164E394_Bacteria_Actinobacteria_Actinobacteria_Micrococcales_Microbacteriaceae_Agromyces_sp._NDB4Y10
A0A1D9DZV7	Rhodoluna planktonica	532	6	517	A0A1D9DZV7_Bacteria_Actinobacteria_Actinobacteria_Micrococcales_Microbacteriaceae_Candidatus_Rhodoluna_planktonica
A0A1B1BJ85	Cryobacterium arcticum	539	10	528	A0A1B1BJ85_Bacteria_Actinobacteria_Actinobacteria_Micrococcales_Microbacteriaceae_Cryobacterium_arcticum
A0A2W1YVN2	Curtobacterium sp.	542	26	538	A0A2W1YVN2_Bacteria_Actinobacteria_Actinobacteria_Micrococcales_Microbacteriaceae_Curtobacterium_sp._MCBD17_040
A0A2M9CP29	Diaminobutyricimonas aerilata	516	4	514	A0A2M9CP29_Bacteria_Actinobacteria_Actinobacteria_Micrococcales_Microbacteriaceae_Diaminobutyricimonas_aerilata
A0A5C8UJ73	Glaciihabitans sp.	520	4	514	A0A5C8UJ73_Bacteria_Actinobacteria_Actinobacteria_Micrococcales_Microbacteriaceae_Glaciihabitans_sp._CHu50b-6-2
A0A147ENX4	Leucobacter chromiiresistens	557	16	549	A0A147ENX4_Bacteria_Actinobacteria_Actinobacteria_Micrococcales_Microbacteriaceae_Leucobacter_chromiiresistens
A0A2A9DV29	Microbacterium agarici	518	6	515	A0A2A9DV29_Bacteria_Actinobacteria_Actinobacteria_Micrococcales_Microbacteriaceae_Microbacterium_agarici
A0A0F0LX85	Microbacterium ginsengisoli	514	6	511	A0A0F0LX85_Bacteria_Actinobacteria_Actinobacteria_Micrococcales_Microbacteriaceae_Microbacterium_ginsengisoli
A0A0M2HHC9	Microbacterium ketosireducens	522	7	520	A0A0M2HHC9_Bacteria_Actinobacteria_Actinobacteria_Micrococcales_Microbacteriaceae_Microbacterium_ketosireducens
A0A3S9WAV5	Microbacterium lemovicicum	532	13	525	A0A3S9WAV5_Bacteria_Actinobacteria_Actinobacteria_Micrococcales_Microbacteriaceae_Microbacterium_lemovicicum
A0A5C8HPK8	Microbacterium mitrae	537	4	520	A0A5C8HPK8_Bacteria_Actinobacteria_Actinobacteria_Micrococcales_Microbacteriaceae_Microbacterium_mitrae
A0A4Y9PPQ4	Microbacterium sp.	516	4	513	A0A4Y9PPQ4_Bacteria_Actinobacteria_Actinobacteria_Micrococcales_Microbacteriaceae_Microbacterium_sp._dk485
A0A2I0BMP1	Microcella sp.	526	4	513	A0A2I0BMP1_Bacteria_Actinobacteria_Actinobacteria_Micrococcales_Microbacteriaceae_Microcella_sp._HL-107
A0A3L6ZUN3	Mycetocola manganoxydans	577	63	576	A0A3L6ZUN3_Bacteria_Actinobacteria_Actinobacteria_Micrococcales_Microbacteriaceae_Mycetocola_manganoxydans
A0A1R4I758	Mycetocola reblochoni	536	4	529	A0A1R4I758_Bacteria_Actinobacteria_Actinobacteria_Micrococcales_Microbacteriaceae_Mycetocola_reblochoni
A0A4S4FK23	Naasia lichenicola	535	5	523	A0A4S4FK23_Bacteria_Actinobacteria_Actinobacteria_Micrococcales_Microbacteriaceae_Naasia_lichenicola
A0A2S5X5U8	Pseudoclavibacter sp.	522	5	519	A0A2S5X5U8_Bacteria_Actinobacteria_Actinobacteria_Micrococcales_Microbacteriaceae_Pseudoclavibacter_sp._RFBA6
A0A506Y966	Schumannella sp.	532	4	510	A0A506Y966_Bacteria_Actinobacteria_Actinobacteria_Micrococcales_Microbacteriaceae_Schumannella_sp._10F1D-1
A0A0L0BJ36	Arthrobacter sp.	538	14	535	A0A0L0BJ36_Bacteria_Actinobacteria_Actinobacteria_Micrococcales_Micrococcaceae_Arthrobacter_sp._RIT-PI-e
A0A1B7LZ67	Enteractinococcus helveticum	536	9	524	A0A1B7LZ67_Bacteria_Actinobacteria_Actinobacteria_Micrococcales_Micrococcaceae_Enteractinococcus_helveticum
A0A0U2P2F0	Kocuria flava	537	17	534	A0A0U2P2F0_Bacteria_Actinobacteria_Actinobacteria_Micrococcales_Micrococcaceae_Kocuria_flava
A0A1L2ZN85	Neomicrococcus aestuarii	588	20	552	A0A1L2ZN85_Bacteria_Actinobacteria_Actinobacteria_Micrococcales_Micrococcaceae_Neomicrococcus_aestuarii
A0A3A4F1F9	Nesterenkonia sp.	520	11	515	A0A3A4F1F9_Bacteria_Actinobacteria_Actinobacteria_Micrococcales_Micrococcaceae_Nesterenkonia_sp._M8
M7MTD0	Paeniglutamicibacter gangotriensis	541	14	518	M7MTD0_Bacteria_Actinobacteria_Actinobacteria_Micrococcales_Micrococcaceae_Paeniglutamicibacter_gangotriensis
A0A0Q2U7F4	Rothia kristinae	533	2	514	A0A0Q2U7F4_Bacteria_Actinobacteria_Actinobacteria_Micrococcales_Micrococcaceae_Rothia_kristinae
A0A239G3M5	bacterium KH10	555	9	550	A0A239G3M5_Bacteria_Actinobacteria_Actinobacteria_Micrococcales_Micrococcales_bacterium_KH10
A0A168FF84	Isoptericola dokdonensis	545	3	535	A0A168FF84_Bacteria_Actinobacteria_Actinobacteria_Micrococcales_Promicromonosporaceae_Isoptericola_dokdonensis
A0A3N4YQI8	Myceligenerans xiligouense	539	15	523	A0A3N4YQI8_Bacteria_Actinobacteria_Actinobacteria_Micrococcales_Promicromonosporaceae_Myceligenerans_xiligouense
D1BEE1	Sanguibacter keddieii	532	4	530	D1BEE1_Bacteria_Actinobacteria_Actinobacteria_Micrococcales_Sanguibacteraceae_Sanguibacter_keddieii
A0A2A9EDN2	Sanguibacter soli	552	6	538	A0A2A9EDN2_Bacteria_Actinobacteria_Actinobacteria_Micrococcales_Sanguibacteraceae_Sanguibacter_soli
A0A3N2PGP8	Micromonospora sp.	496	11	494	A0A3N2PGP8_Bacteria_Actinobacteria_Actinobacteria_Micromonosporales_Micromonosporaceae_Micromonospora_sp._HM5-17
C8X6L4	Nakamurella multipartita	494	4	486	C8X6L4_Bacteria_Actinobacteria_Actinobacteria_Nakamurellales_Nakamurellaceae_Nakamurella_multipartita
A0A4U6QBN9	Nakamurella sp.	505	14	503	A0A4U6QBN9_Bacteria_Actinobacteria_Actinobacteria_Nakamurellales_Nakamurellaceae_Nakamurella_sp._N5BH11
A0A3G8ZXL5	Nakamurella sp.	490	4	487	A0A3G8ZXL5_Bacteria_Actinobacteria_Actinobacteria_Nakamurellales_Nakamurellaceae_Nakamurella_sp._s14-144
A0A1T4YZ32	Aeromicrobium choanae	532	4	524	A0A1T4YZ32_Bacteria_Actinobacteria_Actinobacteria_Propionibacteriales_Nocardioidaceae_Aeromicrobium_choanae
A0A0U4CE83	Aeromicrobium erythreum	494	4	490	A0A0U4CE83_Bacteria_Actinobacteria_Actinobacteria_Propionibacteriales_Nocardioidaceae_Aeromicrobium_erythreum
A0A1H2MN87	Friedmanniella sagamiharensis	500	7	499	A0A1H2MN87_Bacteria_Actinobacteria_Actinobacteria_Propionibacteriales_Nocardioidaceae_Friedmanniella_sagamiharensis
A0A1H2NFP2	Friedmanniella sagamiharensis	496	4	489	A0A1H2NFP2_Bacteria_Actinobacteria_Actinobacteria_Propionibacteriales_Nocardioidaceae_Friedmanniella_sagamiharensis
D2PPZ2	Kribbella flavida	505	11	496	D2PPZ2_Bacteria_Actinobacteria_Actinobacteria_Propionibacteriales_Nocardioidaceae_Kribbella_flavida
A0A0Q6FA84	Marmoricola sp.	499	4	488	A0A0Q6FA84_Bacteria_Actinobacteria_Actinobacteria_Propionibacteriales_Nocardioidaceae_Marmoricola_sp._Leaf446
A0A2N9JKS7	Micropruina glycogenica	495	8	492	A0A2N9JKS7_Bacteria_Actinobacteria_Actinobacteria_Propionibacteriales_Nocardioidaceae_Micropruina_glycogenica
A0A316TGA8	Nocardioides silvaticus	538	23	533	A0A316TGA8_Bacteria_Actinobacteria_Actinobacteria_Propionibacteriales_Nocardioidaceae_Nocardioides_silvaticus
A0A5B8ENG7	Nocardioides sp.	539	13	531	A0A5B8ENG7_Bacteria_Actinobacteria_Actinobacteria_Propionibacteriales_Nocardioidaceae_Nocardioides_sp._S-1144
A0A2A9CPP6	Propionicimonas paludicola	491	4	485	A0A2A9CPP6_Bacteria_Actinobacteria_Actinobacteria_Propionibacteriales_Nocardioidaceae_Propionicimonas_paludicola
A0A3D9VFZ8	Thermasporomyces composti	508	17	502	A0A3D9VFZ8_Bacteria_Actinobacteria_Actinobacteria_Propionibacteriales_Nocardioidaceae_Thermasporomyces_composti
A0A448NYZ1	Acidipropionibacterium jensenii	614	4	567	A0A448NYZ1_Bacteria_Actinobacteria_Actinobacteria_Propionibacteriales_Propionibacteriaceae_Acidipropionibacterium_jensenii
A0A367YW32	Desertihabitans brevis	492	5	486	A0A367YW32_Bacteria_Actinobacteria_Actinobacteria_Propionibacteriales_Propionibacteriaceae_Desertihabitans_brevis
A0A1R4JNE6	Luteococcus japonicus	495	8	492	A0A1R4JNE6_Bacteria_Actinobacteria_Actinobacteria_Propionibacteriales_Propionibacteriaceae_Luteococcus_japonicus
F5XSA9	Microlunatus phosphovorus	508	22	506	F5XSA9_Bacteria_Actinobacteria_Actinobacteria_Propionibacteriales_Propionibacteriaceae_Microlunatus_phosphovorus
A0A4R7JBQ0	Naumannella halotolerans	490	4	482	A0A4R7JBQ0_Bacteria_Actinobacteria_Actinobacteria_Propionibacteriales_Propionibacteriaceae_Naumannella_halotolerans
A0A255GR67	NML 130396	492	7	489	A0A255GR67_Bacteria_Actinobacteria_Actinobacteria_Propionibacteriales_Propionibacteriaceae_Propionibacteriaceae_bacterium_NML_130396
A0A4Q2ECM0	bacterium VG341	493	4	489	A0A4Q2ECM0_Bacteria_Actinobacteria_Actinobacteria_Propionibacteriales_Propionibacteriaceae_Propionibacteriaceae_bacterium_VG341
A0A1G6IL83	Raineyella antarctica	490	4	487	A0A1G6IL83_Bacteria_Actinobacteria_Actinobacteria_Propionibacteriales_Propionibacteriaceae_Raineyella_antarctica
A0A1C0AS14	Tessaracoccus lapidicaptus	500	14	496	A0A1C0AS14_Bacteria_Actinobacteria_Actinobacteria_Propionibacteriales_Propionibacteriaceae_Tessaracoccus_lapidicaptus
A0A1G9IB28	Tessaracoccus oleiagri	488	3	484	A0A1G9IB28_Bacteria_Actinobacteria_Actinobacteria_Propionibacteriales_Propionibacteriaceae_Tessaracoccus_oleiagri
A0A2I7YR53	Actinoalloteichus sp.	544	25	504	A0A2I7YR53_Bacteria_Actinobacteria_Actinobacteria_Pseudonocardiales_Pseudonocardiaceae_Actinoalloteichus_sp._AHMU_CJ021
A0A1Q8CV19	Actinophytocola xanthii	506	11	492	A0A1Q8CV19_Bacteria_Actinobacteria_Actinobacteria_Pseudonocardiales_Pseudonocardiaceae_Actinophytocola_xanthii
A0A1G9RGC3	Allokutzneria albata	491	11	490	A0A1G9RGC3_Bacteria_Actinobacteria_Actinobacteria_Pseudonocardiales_Pseudonocardiaceae_Allokutzneria_albata
R4T0B4	Amycolatopsis keratiniphila	505	11	489	R4T0B4_Bacteria_Actinobacteria_Actinobacteria_Pseudonocardiales_Pseudonocardiaceae_Amycolatopsis_keratiniphila
A0A076MRX4	Amycolatopsis methanolica	499	11	495	A0A076MRX4_Bacteria_Actinobacteria_Actinobacteria_Pseudonocardiales_Pseudonocardiaceae_Amycolatopsis_methanolica
C7N093	Saccharomonospora viridis	507	11	494	C7N093_Bacteria_Actinobacteria_Actinobacteria_Pseudonocardiales_Pseudonocardiaceae_Saccharomonospora_viridis
A4FAF6	Saccharopolyspora erythraea	488	11	487	A4FAF6_Bacteria_Actinobacteria_Actinobacteria_Pseudonocardiales_Pseudonocardiaceae_Saccharopolyspora_erythraea
A0A2T0SZ00	Umezawaea tangerina	491	12	489	A0A2T0SZ00_Bacteria_Actinobacteria_Actinobacteria_Pseudonocardiales_Pseudonocardiaceae_Umezawaea_tangerina
A0A2T0SKR1	Umezawaea tangerina	506	11	491	A0A2T0SKR1_Bacteria_Actinobacteria_Actinobacteria_Pseudonocardiales_Pseudonocardiaceae_Umezawaea_tangerina
Q9RIX9	Streptomyces coelicolor	523	11	504	Q9RIX9_Bacteria_Actinobacteria_Actinobacteria_Streptomycetales_Streptomycetaceae_Streptomyces_coelicolor
A0A1J4QAY5	Streptomyces malaysiense	516	12	499	A0A1J4QAY5_Bacteria_Actinobacteria_Actinobacteria_Streptomycetales_Streptomycetaceae_Streptomyces_malaysiense
A0A1H9FLL4	Streptomyces radiopugnans	516	11	497	A0A1H9FLL4_Bacteria_Actinobacteria_Actinobacteria_Streptomycetales_Streptomycetaceae_Streptomyces_radiopugnans
A0A3N1L4C5	Streptomyces sp.	496	4	493	A0A3N1L4C5_Bacteria_Actinobacteria_Actinobacteria_Streptomycetales_Streptomycetaceae_Streptomyces_sp._844.5
A0A552X7Y7	Streptomyces sp.	507	11	496	A0A552X7Y7_Bacteria_Actinobacteria_Actinobacteria_Streptomycetales_Streptomycetaceae_Streptomyces_sp._IF17
V4K6G5	Streptomyces sp.	513	11	497	V4K6G5_Bacteria_Actinobacteria_Actinobacteria_Streptomycetales_Streptomycetaceae_Streptomyces_sp._PVA_94-07
A0A1V1YVH7	Streptomyces sp.	501	4	498	A0A1V1YVH7_Bacteria_Actinobacteria_Actinobacteria_Streptomycetales_Streptomycetaceae_Streptomyces_sp._WAC00263
A0A1V1YYW0	Streptomyces sp.	501	4	498	A0A1V1YYW0_Bacteria_Actinobacteria_Actinobacteria_Streptomycetales_Streptomycetaceae_Streptomyces_sp._WAC00263
A0A2T0QEH0	Allonocardiopsis opalescens	525	25	511	A0A2T0QEH0_Bacteria_Actinobacteria_Actinobacteria_Streptosporangiales_Allonocardiopsis_opalescens
A0A1T4K4E1	Marinactinospora thermotolerans	499	11	491	A0A1T4K4E1_Bacteria_Actinobacteria_Actinobacteria_Streptosporangiales_Nocardiopsaceae_Marinactinospora_thermotolerans
A0A1H7WU74	Nonomuraea pusilla	489	7	486	A0A1H7WU74_Bacteria_Actinobacteria_Actinobacteria_Streptosporangiales_Streptosporangiaceae_Nonomuraea_pusilla
A0A1G8I3H9	Sinosporangium album	508	11	494	A0A1G8I3H9_Bacteria_Actinobacteria_Actinobacteria_Streptosporangiales_Streptosporangiaceae_Sinosporangium_album
A0A367EYQ6	Sphaerisporangium album	489	7	487	A0A367EYQ6_Bacteria_Actinobacteria_Actinobacteria_Streptosporangiales_Streptosporangiaceae_Sphaerisporangium_album
A0A543CS75	Actinoallomurus bryophytorum	523	11	495	A0A543CS75_Bacteria_Actinobacteria_Actinobacteria_Streptosporangiales_Thermomonosporaceae_Actinoallomurus_bryophytorum
A0A372G9G6	Actinomadura sp.	493	16	491	A0A372G9G6_Bacteria_Actinobacteria_Actinobacteria_Streptosporangiales_Thermomonosporaceae_Actinomadura_sp._LHW52907
A0A2P6U7R5	Actinomadura viridilutea	512	14	498	A0A2P6U7R5_Bacteria_Actinobacteria_Actinobacteria_Streptosporangiales_Thermomonosporaceae_Actinomadura_viridilutea
A0A1H1HZW7	Thermostaphylospora chromogena	485	4	477	A0A1H1HZW7_Bacteria_Actinobacteria_Actinobacteria_Streptosporangiales_Thermomonosporaceae_Thermostaphylospora_chromogena
A0A1H1HZ60	Thermostaphylospora chromogena	487	7	485	A0A1H1HZ60_Bacteria_Actinobacteria_Actinobacteria_Streptosporangiales_Thermomonosporaceae_Thermostaphylospora_chromogena
C8WK71	Eggerthella lenta	497	4	495	C8WK71_Bacteria_Actinobacteria_Coriobacteriia_Eggerthellales_Eggerthellaceae_Eggerthella_lenta
A0A411YD00	Egibacter rhizosphaerae	522	26	511	A0A411YD00_Bacteria_Actinobacteria_Nitriliruptoria_Egibacterales_Egibacteraceae_Egibacter_rhizosphaerae
A0A346Y1H1	Euzebya sp.	497	9	495	A0A346Y1H1_Bacteria_Actinobacteria_Nitriliruptoria_Euzebyales_Euzebyaceae_Euzebya_sp._DY32-46
Q1AXR6	Rubrobacter xylanophilus	492	2	486	Q1AXR6_Bacteria_Actinobacteria_Rubrobacteria_Rubrobacterales_Rubrobacteraceae_Rubrobacter_xylanophilus
A0A1Y0GWK9	bacterium Uphvl-Ar1	530	7	481	A0A1Y0GWK9_Bacteria_Armatimonadetes_Armatimonadetes_bacterium_Uphvl-Ar1
A0A1Y0HAD8	bacterium Uphvl-Ar2	547	78	541	A0A1Y0HAD8_Bacteria_Armatimonadetes_Armatimonadetes_bacterium_Uphvl-Ar2
A0A402D205	Capsulimonas corticalis	496	6	495	A0A402D205_Bacteria_Armatimonadetes_Armatimonadia_Capsulimonadales_Capsulimonadaceae_Capsulimonas_corticalis
S0ESW4	Chthonomonas calidirosea	515	16	509	S0ESW4_Bacteria_Armatimonadetes_Chthonomonadetes_Chthonomonadales_Chthonomonadaceae_Chthonomonas_calidirosea
A0A068NS03	Fimbriimonas ginsengisoli	484	7	482	A0A068NS03_Bacteria_Armatimonadetes_Fimbriimonadia_Fimbriimonadales_Fimbriimonadaceae_Fimbriimonas_ginsengisoli
A0A2H5XVU3	bacterium HR20	488	5	487	A0A2H5XVU3_Bacteria_bacterium_HR20
A0A2H5ZB58	bacterium HR29	506	6	493	A0A2H5ZB58_Bacteria_bacterium_HR29
A0A4Q2RIH4	bacterium RmlP001	525	18	508	A0A4Q2RIH4_Bacteria_bacterium_RmlP001
A0A4Q5P0J3	Bacteria bacterium	506	4	500	A0A4Q5P0J3_Bacteria_bacterium
A0A257LDF9	B1 2017	NA	NA	NA	A0A257LDF9_Bacteria_Bacteroidetes_Bacteroidetes_bacterium_B1_2017_
A0A142L0K1	bacterium UKL13-3	507	5	490	A0A142L0K1_Bacteria_Bacteroidetes_Bacteroidetes_bacterium_UKL13-3
Q2S4K0	Salinibacter ruber	491	8	489	Q2S4K0_Bacteria_Bacteroidetes_Bacteroidetes_Order_II._Incertae_sedis_Rhodothermaceae_Salinibacter_ruber
A0A0K8QW74	bacterium 6E	493	5	489	A0A0K8QW74_Bacteria_Bacteroidetes_Bacteroidia_Bacteroidales_Bacteroidales_bacterium_6E
A0A0S7C054	Lentimicrobium saccharophilum	490	6	488	A0A0S7C054_Bacteria_Bacteroidetes_Bacteroidia_Bacteroidales_Lentimicrobiaceae_Lentimicrobium_saccharophilum
R5VCP7	CAG 561	NA	NA	NA	R5VCP7_Bacteria_Bacteroidetes_Bacteroidia_Bacteroidales_Odoribacteraceae_Odoribacter_laneus_CAG_561
E4T0D3	Paludibacter propionicigenes	478	2	476	E4T0D3_Bacteria_Bacteroidetes_Bacteroidia_Bacteroidales_Paludibacteraceae_Paludibacter_propionicigenes
A0A0A2EI50	COT-184 OH4590	492	5	487	A0A0A2EI50_Bacteria_Bacteroidetes_Bacteroidia_Bacteroidales_Porphyromonadaceae_Porphyromonadaceae_bacterium_COT-184_OH4590
A0A0A2DVQ0	Porphyromonas sp.	496	5	489	A0A0A2DVQ0_Bacteria_Bacteroidetes_Bacteroidia_Bacteroidales_Porphyromonadaceae_Porphyromonas_sp._COT-108_OH1349
A0A1G6NXE6	Williamwhitmania taraxaci	494	5	488	A0A1G6NXE6_Bacteria_Bacteroidetes_Bacteroidia_Bacteroidales_Williamwhitmaniaceae_Williamwhitmania_taraxaci
A0A1T5CE95	Alkalitalea saponilacus	495	7	493	A0A1T5CE95_Bacteria_Bacteroidetes_Bacteroidia_Marinilabiliales_Marinilabiliaceae_Alkalitalea_saponilacus
A0A4Q8RNE5	bacterium JC017	500	5	492	A0A4Q8RNE5_Bacteria_Bacteroidetes_Bacteroidia_Marinilabiliales_Marinilabiliaceae_Marinilabiliaceae_bacterium_JC017
W7Y511	Saccharicrinis fermentans	494	9	491	W7Y511_Bacteria_Bacteroidetes_Bacteroidia_Marinilabiliales_Marinilabiliaceae_Saccharicrinis_fermentans
X5DBZ8	Draconibacterium orientale	491	5	489	X5DBZ8_Bacteria_Bacteroidetes_Bacteroidia_Marinilabiliales_Prolixibacteraceae_Draconibacterium_orientale
A0A2P8C8L0	Prolixibacter denitrificans	498	5	489	A0A2P8C8L0_Bacteria_Bacteroidetes_Bacteroidia_Marinilabiliales_Prolixibacteraceae_Prolixibacter_denitrificans
A0A0S2HXE5	Salinivirga cyanobacteriivorans	499	4	491	A0A0S2HXE5_Bacteria_Bacteroidetes_Bacteroidia_Marinilabiliales_Salinivirgaceae_Salinivirga_cyanobacteriivorans
A0A4R1A5U3	Arachidicoccus sp.	491	6	487	A0A4R1A5U3_Bacteria_Bacteroidetes_Chitinophagia_Chitinophagales_Chitinophagaceae_Arachidicoccus_sp._B3-10
A0A291QUY7	Chitinophaga caeni	498	4	493	A0A291QUY7_Bacteria_Bacteroidetes_Chitinophagia_Chitinophagales_Chitinophagaceae_Chitinophaga_caeni
C7PAT2	Chitinophaga pinensis	497	5	490	C7PAT2_Bacteria_Bacteroidetes_Chitinophagia_Chitinophagales_Chitinophagaceae_Chitinophaga_pinensis
A0A249SWT7	Chitinophaga sp.	500	4	486	A0A249SWT7_Bacteria_Bacteroidetes_Chitinophagia_Chitinophagales_Chitinophagaceae_Chitinophaga_sp._MD30
A0A1Z5SKN6	bacterium IBVUCB1	492	4	490	A0A1Z5SKN6_Bacteria_Bacteroidetes_Chitinophagia_Chitinophagales_Chitinophagaceae_Chitinophagaceae_bacterium_IBVUCB1
A0A1Y2RED4	bacterium IBVUCB2	491	6	488	A0A1Y2RED4_Bacteria_Bacteroidetes_Chitinophagia_Chitinophagales_Chitinophagaceae_Chitinophagaceae_bacterium_IBVUCB2
A0A4Q5SV85	Chitinophagaceae bacterium	493	5	488	A0A4Q5SV85_Bacteria_Bacteroidetes_Chitinophagia_Chitinophagales_Chitinophagaceae_Chitinophagaceae_bacterium
A0A1M5DSK9	Cnuella takakiae	491	5	485	A0A1M5DSK9_Bacteria_Bacteroidetes_Chitinophagia_Chitinophagales_Chitinophagaceae_Cnuella_takakiae
A0A1I7N7T0	Crenotalea thermophila	493	6	487	A0A1I7N7T0_Bacteria_Bacteroidetes_Chitinophagia_Chitinophagales_Chitinophagaceae_Crenotalea_thermophila
A0A3M9NEU1	Ferruginibacter sp.	499	5	493	A0A3M9NEU1_Bacteria_Bacteroidetes_Chitinophagia_Chitinophagales_Chitinophagaceae_Ferruginibacter_sp._BO-59
A0A0C1L9R2	Flavihumibacter sp.	496	5	494	A0A0C1L9R2_Bacteria_Bacteroidetes_Chitinophagia_Chitinophagales_Chitinophagaceae_Flavihumibacter_sp._ZG627
A0A2S7T112	Flavipsychrobacter stenotrophus	493	5	486	A0A2S7T112_Bacteria_Bacteroidetes_Chitinophagia_Chitinophagales_Chitinophagaceae_Flavipsychrobacter_stenotrophus
A0A1M4VHX1	Flavisolibacter ginsengisoli	491	5	488	A0A1M4VHX1_Bacteria_Bacteroidetes_Chitinophagia_Chitinophagales_Chitinophagaceae_Flavisolibacter_ginsengisoli
A0A172TZI2	Flavisolibacter tropicus	492	5	486	A0A172TZI2_Bacteria_Bacteroidetes_Chitinophagia_Chitinophagales_Chitinophagaceae_Flavisolibacter_tropicus
A0A4Q1CH81	Lacibacter sp.	499	5	492	A0A4Q1CH81_Bacteria_Bacteroidetes_Chitinophagia_Chitinophagales_Chitinophagaceae_Lacibacter_sp._TTM-7
A0A4Q1CGY5	Lacibacter sp.	497	6	494	A0A4Q1CGY5_Bacteria_Bacteroidetes_Chitinophagia_Chitinophagales_Chitinophagaceae_Lacibacter_sp._TTM-7
G8TQJ3	Niastella koreensis	493	6	487	G8TQJ3_Bacteria_Bacteroidetes_Chitinophagia_Chitinophagales_Chitinophagaceae_Niastella_koreensis
A0A4Q7MTN4	Pseudobacter ginsenosidimutans	483	2	480	A0A4Q7MTN4_Bacteria_Bacteroidetes_Chitinophagia_Chitinophagales_Chitinophagaceae_Pseudobacter_ginsenosidimutans
A0A3B7MT08	Pseudoflavitalea sp.	497	6	487	A0A3B7MT08_Bacteria_Bacteroidetes_Chitinophagia_Chitinophagales_Chitinophagaceae_Pseudoflavitalea_sp._5GH32-13
I4AGY7	Bernardetia litoralis	493	4	489	I4AGY7_Bacteria_Bacteroidetes_Cytophagia_Cytophagales_Bernardetiaceae_Bernardetia_litoralis
I4AIN3	Bernardetia litoralis	500	5	498	I4AIN3_Bacteria_Bacteroidetes_Cytophagia_Cytophagales_Bernardetiaceae_Bernardetia_litoralis
A0A1G9M4V9	Catalinimonas alkaloidigena	489	4	487	A0A1G9M4V9_Bacteria_Bacteroidetes_Cytophagia_Cytophagales_Catalimonadaceae_Catalinimonas_alkaloidigena
A0A1G9DR60	Catalinimonas alkaloidigena	502	6	493	A0A1G9DR60_Bacteria_Bacteroidetes_Cytophagia_Cytophagales_Catalimonadaceae_Catalinimonas_alkaloidigena
A0A364XW96	Chryseolinea flava	495	5	490	A0A364XW96_Bacteria_Bacteroidetes_Cytophagia_Cytophagales_Chryseolinea_flava
K1KXX9	Cecembia lonarensis	487	5	486	K1KXX9_Bacteria_Bacteroidetes_Cytophagia_Cytophagales_Cyclobacteriaceae_Cecembia_lonarensis
L0FXG8	Echinicola vietnamensis	498	6	490	L0FXG8_Bacteria_Bacteroidetes_Cytophagia_Cytophagales_Cyclobacteriaceae_Echinicola_vietnamensis
A0A4R4KIN7	Arundinibacter roseus	496	14	494	A0A4R4KIN7_Bacteria_Bacteroidetes_Cytophagia_Cytophagales_Cytophagaceae_Arundinibacter_roseus
A0A401U5N0	Chryseotalea sanaruensis	489	5	486	A0A401U5N0_Bacteria_Bacteroidetes_Cytophagia_Cytophagales_Cytophagaceae_Chryseotalea_sanaruensis
A0A2W7N8A0	Cytophaga xylanolytica	499	5	488	A0A2W7N8A0_Bacteria_Bacteroidetes_Cytophagia_Cytophagales_Cytophagaceae_Cytophaga_xylanolytica
C6VXB0	Dyadobacter fermentans	501	16	497	C6VXB0_Bacteria_Bacteroidetes_Cytophagia_Cytophagales_Cytophagaceae_Dyadobacter_fermentans
I2ESK1	Emticicia oligotrophica	489	4	487	I2ESK1_Bacteria_Bacteroidetes_Cytophagia_Cytophagales_Cytophagaceae_Emticicia_oligotrophica
A0A267TGM0	Flectobacillus sp.	490	5	489	A0A267TGM0_Bacteria_Bacteroidetes_Cytophagia_Cytophagales_Cytophagaceae_Flectobacillus_sp._BAB-3569
A0A1I1G320	Flexibacter flexilis	491	5	490	A0A1I1G320_Bacteria_Bacteroidetes_Cytophagia_Cytophagales_Cytophagaceae_Flexibacter_flexilis
A0A0P7BWJ5	Jiulongibacter sediminis	487	5	484	A0A0P7BWJ5_Bacteria_Bacteroidetes_Cytophagia_Cytophagales_Cytophagaceae_Jiulongibacter_sediminis
A0A1Q3H1W8	bacterium AO1-C	491	7	488	A0A1Q3H1W8_Bacteria_Bacteroidetes_Cytophagia_Cytophagales_Cytophagaceae_marine_bacterium_AO1-C
A0A3D9LJ55	Marinoscillum furvescens	488	5	487	A0A3D9LJ55_Bacteria_Bacteroidetes_Cytophagia_Cytophagales_Cytophagaceae_Marinoscillum_furvescens
A0A3D9KZD0	Marinoscillum furvescens	487	5	485	A0A3D9KZD0_Bacteria_Bacteroidetes_Cytophagia_Cytophagales_Cytophagaceae_Marinoscillum_furvescens
A0A1T5MEW1	Ohtaekwangia koreensis	493	5	487	A0A1T5MEW1_Bacteria_Bacteroidetes_Cytophagia_Cytophagales_Cytophagaceae_Ohtaekwangia_koreensis
A0A0E3ZZ07	Spirosoma radiotolerans	490	5	488	A0A0E3ZZ07_Bacteria_Bacteroidetes_Cytophagia_Cytophagales_Cytophagaceae_Spirosoma_radiotolerans
A0A286ILG1	TFI 002	503	3	489	A0A286ILG1_Bacteria_Bacteroidetes_Cytophagia_Cytophagales_Cytophagales_bacterium_TFI_002
M7NTK2	Cesiribacter andamanensis	491	6	489	M7NTK2_Bacteria_Bacteroidetes_Cytophagia_Cytophagales_Flammeovirgaceae_Cesiribacter_andamanensis
A0A1E5T843	Fabibacter misakiensis	491	6	489	A0A1E5T843_Bacteria_Bacteroidetes_Cytophagia_Cytophagales_Flammeovirgaceae_Fabibacter_misakiensis
A0A1E5T3H8	Fabibacter misakiensis	487	5	485	A0A1E5T3H8_Bacteria_Bacteroidetes_Cytophagia_Cytophagales_Flammeovirgaceae_Fabibacter_misakiensis
L8JP71	Fulvivirga imtechensis	491	7	486	L8JP71_Bacteria_Bacteroidetes_Cytophagia_Cytophagales_Flammeovirgaceae_Fulvivirga_imtechensis
A0A315Z5A9	Sediminitomix flava	504	6	492	A0A315Z5A9_Bacteria_Bacteroidetes_Cytophagia_Cytophagales_Flammeovirgaceae_Sediminitomix_flava
A0A0A7LM01	Hymenobacter sp.	489	5	488	A0A0A7LM01_Bacteria_Bacteroidetes_Cytophagia_Cytophagales_Hymenobacteraceae_Hymenobacter_sp._DG25B
A0A364RBF0	Pontibacter sp.	498	6	492	A0A364RBF0_Bacteria_Bacteroidetes_Cytophagia_Cytophagales_Hymenobacteraceae_Pontibacter_sp._2b14
A0A0H4W6C9	Rufibacter sp.	505	10	500	A0A0H4W6C9_Bacteria_Bacteroidetes_Cytophagia_Cytophagales_Hymenobacteraceae_Rufibacter_sp._DG31D
A0A2N3IIX2	Raineya orbicola	490	6	488	A0A2N3IIX2_Bacteria_Bacteroidetes_Cytophagia_Cytophagales_Raineyaceae_Raineya_orbicola
A0A2N3IAM6	Raineya orbicola	487	5	486	A0A2N3IAM6_Bacteria_Bacteroidetes_Cytophagia_Cytophagales_Raineyaceae_Raineya_orbicola
A0A1I2I0Z6	Thermoflexibacter ruber	492	5	488	A0A1I2I0Z6_Bacteria_Bacteroidetes_Cytophagia_Cytophagales_Thermoflexibacter_ruber
A0A1I2ISP9	Thermoflexibacter ruber	497	4	491	A0A1I2ISP9_Bacteria_Bacteroidetes_Cytophagia_Cytophagales_Thermoflexibacter_ruber
Q26DF7	bacterium BBFL7	486	6	484	Q26DF7_Bacteria_Bacteroidetes_Flavobacteriia_Flavobacteria_bacterium_BBFL7
C0BHJ7	bacterium MS024-2A	488	5	485	C0BHJ7_Bacteria_Bacteroidetes_Flavobacteriia_Flavobacteria_bacterium_MS024-2A
C0BHK1	bacterium MS024-2A	488	4	485	C0BHK1_Bacteria_Bacteroidetes_Flavobacteriia_Flavobacteria_bacterium_MS024-2A
A0A2I0R012	Brumimicrobium salinarum	493	5	491	A0A2I0R012_Bacteria_Bacteroidetes_Flavobacteriia_Flavobacteriales_Crocinitomicaceae_Brumimicrobium_salinarum
A0A2W1NCH3	Crocinitomix sp.	489	6	485	A0A2W1NCH3_Bacteria_Bacteroidetes_Flavobacteriia_Flavobacteriales_Crocinitomicaceae_Crocinitomix_sp._SM1701
A0A1I7BVX6	Lishizhenia tianjinensis	489	5	487	A0A1I7BVX6_Bacteria_Bacteroidetes_Flavobacteriia_Flavobacteriales_Crocinitomicaceae_Lishizhenia_tianjinensis
A0A5C6VNU2	Luteibaculum oceani	500	6	494	A0A5C6VNU2_Bacteria_Bacteroidetes_Flavobacteriia_Flavobacteriales_Cryomorphaceae_Luteibaculum_oceani
G8R782	Owenweeksia hongkongensis	495	5	491	G8R782_Bacteria_Bacteroidetes_Flavobacteriia_Flavobacteriales_Cryomorphaceae_Owenweeksia_hongkongensis
A0A5C6RZ59	Vicingus serpentipes	496	6	488	A0A5C6RZ59_Bacteria_Bacteroidetes_Flavobacteriia_Flavobacteriales_Cryomorphaceae_Vicingus_serpentipes
A0A0C1CIH8	Chryseobacterium solincola	490	4	487	A0A0C1CIH8_Bacteria_Bacteroidetes_Flavobacteriia_Flavobacteriales_Flavobacteriaceae_Chryseobacterium_solincola
A0A1M6BUD1	Flavobacterium haoranii	488	6	484	A0A1M6BUD1_Bacteria_Bacteroidetes_Flavobacteriia_Flavobacteriales_Flavobacteriaceae_Flavobacterium_haoranii
K2QGR7	Galbibacter marinus	493	6	485	K2QGR7_Bacteria_Bacteroidetes_Flavobacteriia_Flavobacteriales_Flavobacteriaceae_Galbibacter_marinus
A0A1L3J1D4	Gramella salexigens	488	7	485	A0A1L3J1D4_Bacteria_Bacteroidetes_Flavobacteriia_Flavobacteriales_Flavobacteriaceae_Gramella_salexigens
A0A345H2R0	Kordia sp.	494	6	487	A0A345H2R0_Bacteria_Bacteroidetes_Flavobacteriia_Flavobacteriales_Flavobacteriaceae_Kordia_sp._SMS9
A0A345H6D9	Kordia sp.	503	8	498	A0A345H6D9_Bacteria_Bacteroidetes_Flavobacteriia_Flavobacteriales_Flavobacteriaceae_Kordia_sp._SMS9
A0A1D8P3N7	Lutibacter sp.	500	5	486	A0A1D8P3N7_Bacteria_Bacteroidetes_Flavobacteriia_Flavobacteriales_Flavobacteriaceae_Lutibacter_sp._LPB0138
A0A084TM98	Mangrovimonas yunxiaonensis	490	6	487	A0A084TM98_Bacteria_Bacteroidetes_Flavobacteriia_Flavobacteriales_Flavobacteriaceae_Mangrovimonas_yunxiaonensis
A0A2A4G242	Sediminicola luteus	487	6	485	A0A2A4G242_Bacteria_Bacteroidetes_Flavobacteriia_Flavobacteriales_Flavobacteriaceae_Sediminicola_luteus
A0A0S1S812	Sediminicola sp.	485	6	482	A0A0S1S812_Bacteria_Bacteroidetes_Flavobacteriia_Flavobacteriales_Flavobacteriaceae_Sediminicola_sp._YIK13
A0A1B1Y6Q9	Wenyingzhuangia fucanilytica	486	6	485	A0A1B1Y6Q9_Bacteria_Bacteroidetes_Flavobacteriia_Flavobacteriales_Flavobacteriaceae_Wenyingzhuangia_fucanilytica
A0A085L4H7	Schleiferia thermophila	492	5	488	A0A085L4H7_Bacteria_Bacteroidetes_Flavobacteriia_Flavobacteriales_Schleiferiaceae_Schleiferia_thermophila
A0A085L2T8	Schleiferia thermophila	492	8	490	A0A085L2T8_Bacteria_Bacteroidetes_Flavobacteriia_Flavobacteriales_Schleiferiaceae_Schleiferia_thermophila
F4KXJ1	Haliscomenobacter hydrossis	490	5	486	F4KXJ1_Bacteria_Bacteroidetes_Saprospiria_Saprospirales_Haliscomenobacteraceae_Haliscomenobacter_hydrossis
F4KXW3	Haliscomenobacter hydrossis	489	4	485	F4KXW3_Bacteria_Bacteroidetes_Saprospiria_Saprospirales_Haliscomenobacteraceae_Haliscomenobacter_hydrossis
A0A098S5T8	Phaeodactylibacter xiamenensis	491	5	488	A0A098S5T8_Bacteria_Bacteroidetes_Saprospiria_Saprospirales_Haliscomenobacteraceae_Phaeodactylibacter_xiamenensis
A0A2D0MYN0	Lewinella nigricans	499	5	491	A0A2D0MYN0_Bacteria_Bacteroidetes_Saprospiria_Saprospirales_Lewinellaceae_Lewinella_nigricans
H6LAQ0	Saprospira grandis	490	5	487	H6LAQ0_Bacteria_Bacteroidetes_Saprospiria_Saprospirales_Saprospiraceae_Saprospira_grandis
H6L3F5	Saprospira grandis	494	7	491	H6L3F5_Bacteria_Bacteroidetes_Saprospiria_Saprospirales_Saprospiraceae_Saprospira_grandis
A0A2A2S4M4	Mucilaginibacter sp.	498	7	489	A0A2A2S4M4_Bacteria_Bacteroidetes_Sphingobacteriia_Sphingobacteriales_Sphingobacteriaceae_Mucilaginibacter_sp._MD40
A0A2A2S015	Mucilaginibacter sp.	490	6	489	A0A2A2S015_Bacteria_Bacteroidetes_Sphingobacteriia_Sphingobacteriales_Sphingobacteriaceae_Mucilaginibacter_sp._MD40
A0A081PCR1	Pedobacter antarcticus	502	10	495	A0A081PCR1_Bacteria_Bacteroidetes_Sphingobacteriia_Sphingobacteriales_Sphingobacteriaceae_Pedobacter_antarcticus
C6XX04	Pedobacter heparinus	493	6	487	C6XX04_Bacteria_Bacteroidetes_Sphingobacteriia_Sphingobacteriales_Sphingobacteriaceae_Pedobacter_heparinus
A0A1T5AH26	Pedobacter luteus	498	5	492	A0A1T5AH26_Bacteria_Bacteroidetes_Sphingobacteriia_Sphingobacteriales_Sphingobacteriaceae_Pedobacter_luteus
A0A285ZQI5	Pedobacter xixiisoli	501	16	499	A0A285ZQI5_Bacteria_Bacteroidetes_Sphingobacteriia_Sphingobacteriales_Sphingobacteriaceae_Pedobacter_xixiisoli
F0SBS8	Pseudopedobacter saltans	497	5	487	F0SBS8_Bacteria_Bacteroidetes_Sphingobacteriia_Sphingobacteriales_Sphingobacteriaceae_Pseudopedobacter_saltans
A0A2A3U7C0	Sphingobacteriaceae bacterium	492	5	489	A0A2A3U7C0_Bacteria_Bacteroidetes_Sphingobacteriia_Sphingobacteriales_Sphingobacteriaceae_Sphingobacteriaceae_bacterium
A0A2A3U7P0	Sphingobacteriaceae bacterium	490	6	488	A0A2A3U7P0_Bacteria_Bacteroidetes_Sphingobacteriia_Sphingobacteriales_Sphingobacteriaceae_Sphingobacteriaceae_bacterium
U2I0L8	Sphingobacterium paucimobilis	488	6	487	U2I0L8_Bacteria_Bacteroidetes_Sphingobacteriia_Sphingobacteriales_Sphingobacteriaceae_Sphingobacterium_paucimobilis
A0A2T8HIK9	Sphingobacterium sp.	497	6	487	A0A2T8HIK9_Bacteria_Bacteroidetes_Sphingobacteriia_Sphingobacteriales_Sphingobacteriaceae_Sphingobacterium_sp._2c-3
D7VKK4	Sphingobacterium spiritivorum	493	4	487	D7VKK4_Bacteria_Bacteroidetes_Sphingobacteriia_Sphingobacteriales_Sphingobacteriaceae_Sphingobacterium_spiritivorum
A0A2P7TS88	UPWRP 1	510	5	494	A0A2P7TS88_Bacteria_Bacteroidetes_Sphingobacteriia_Sphingobacteriales_Sphingobacteriales_bacterium_UPWRP_1
A0A4Q2ZMY5	Sphingobacteriales bacterium	495	4	485	A0A4Q2ZMY5_Bacteria_Bacteroidetes_Sphingobacteriia_Sphingobacteriales_Sphingobacteriales_bacterium
A0A2N0VM88	Rhodohalobacter barkolensis	492	5	490	A0A2N0VM88_Bacteria_Balneolaeota_Balneolia_Balneolales_Balneolaceae_Rhodohalobacter_barkolensis
A0A345UIJ6	Cyclonatronum proteinivorum	494	5	492	A0A345UIJ6_Bacteria_Balneolaeota_Candidatus_Cyclonatronum_proteinivorum
A0A0P6XKL2	Levilinea saccharolytica	494	4	491	A0A0P6XKL2_Bacteria_Chloroflexi_Anaerolineae_Anaerolineales_Anaerolineaceae_Levilinea_saccharolytica
A0A0P6XGG2	Thermanaerothrix daxensis	497	5	494	A0A0P6XGG2_Bacteria_Chloroflexi_Anaerolineae_Anaerolineales_Anaerolineaceae_Thermanaerothrix_daxensis
A0A0M8K7R7	Ardenticatena maritima	512	8	503	A0A0M8K7R7_Bacteria_Chloroflexi_Ardenticatenia_Ardenticatenales_Ardenticatenaceae_Ardenticatena_maritima
A0A160T5W8	Promineofilum breve	509	6	492	A0A160T5W8_Bacteria_Chloroflexi_Ardenticatenia_Ardenticatenales_Ardenticatenaceae_Candidatus_Promineofilum_breve
A0A160T198	Promineofilum breve	512	6	502	A0A160T198_Bacteria_Chloroflexi_Ardenticatenia_Ardenticatenales_Ardenticatenaceae_Candidatus_Promineofilum_breve
I0I2Q8	Caldilinea aerophila	508	5	492	I0I2Q8_Bacteria_Chloroflexi_Caldilineae_Caldilineales_Caldilineaceae_Caldilinea_aerophila
A0A540VE51	Litorilinea aerophila	520	7	498	A0A540VE51_Bacteria_Chloroflexi_Caldilineae_Caldilineales_Caldilineaceae_Litorilinea_aerophila
A9WA82	Chloroflexus aurantiacus	504	5	495	A9WA82_Bacteria_Chloroflexi_Chloroflexia_Chloroflexales_Chloroflexaceae_Chloroflexus_aurantiacus
A9WHB9	Chloroflexus aurantiacus	494	6	493	A9WHB9_Bacteria_Chloroflexi_Chloroflexia_Chloroflexales_Chloroflexaceae_Chloroflexus_aurantiacus
A5URU9	Roseiflexus sp.	495	4	491	A5URU9_Bacteria_Chloroflexi_Chloroflexia_Chloroflexales_Roseiflexaceae_Roseiflexus_sp._RS-1
A5UV82	Roseiflexus sp.	553	6	71	A5UV82_Bacteria_Chloroflexi_Chloroflexia_Chloroflexales_Roseiflexaceae_Roseiflexus_sp._RS-1
A5UV82	Roseiflexus sp.	553	100	536	A5UV82_Bacteria_Chloroflexi_Chloroflexia_Chloroflexales_Roseiflexaceae_Roseiflexus_sp._RS-1
A9B6V4	Herpetosiphon aurantiacus	492	3	490	A9B6V4_Bacteria_Chloroflexi_Chloroflexia_Herpetosiphonales_Herpetosiphonaceae_Herpetosiphon_aurantiacus
A0A401Z8A2	Dictyobacter aurantiacus	506	4	490	A0A401Z8A2_Bacteria_Chloroflexi_Ktedonobacteria_Ktedonobacterales_Dictyobacteraceae_Dictyobacter_aurantiacus
D6TI22	Ktedonobacter racemifer	512	3	493	D6TI22_Bacteria_Chloroflexi_Ktedonobacteria_Ktedonobacterales_Ktedonobacteraceae_Ktedonobacter_racemifer
A0A4P6JQ42	Ktedonosporobacter rubrisoli	512	21	509	A0A4P6JQ42_Bacteria_Chloroflexi_Ktedonobacteria_Ktedonobacterales_Ktedonosporobacteraceae_Ktedonosporobacter_rubrisoli
A0A328VP41	Thermogemmatispora tikiterensis	503	12	500	A0A328VP41_Bacteria_Chloroflexi_Ktedonobacteria_Thermogemmatisporales_Thermogemmatisporaceae_Thermogemmatispora_tikiterensis
A0A212Q096	Thermoflexus hugenholtzii	512	6	495	A0A212Q096_Bacteria_Chloroflexi_Thermoflexia_Thermoflexales_Thermoflexaceae_Thermoflexus_hugenholtzii
K9XDF1	Gloeocapsa sp.	547	6	71	K9XDF1_Bacteria_Cyanobacteria_Chroococcales_Chroococcaceae_Gloeocapsa_sp._PCC_7428
K9XDF1	Gloeocapsa sp.	547	101	536	K9XDF1_Bacteria_Cyanobacteria_Chroococcales_Chroococcaceae_Gloeocapsa_sp._PCC_7428
A0A2P8WIC9	cyanobacterium CCP5	424	6	422	A0A2P8WIC9_Bacteria_Cyanobacteria_filamentous_cyanobacterium_CCP5
Q7NM99	Gloeobacter violaceus	560	21	86	Q7NM99_Bacteria_Cyanobacteria_Gloeobacteria_Gloeobacterales_Gloeobacteraceae_Gloeobacter_violaceus
Q7NM99	Gloeobacter violaceus	560	116	541	Q7NM99_Bacteria_Cyanobacteria_Gloeobacteria_Gloeobacterales_Gloeobacteraceae_Gloeobacter_violaceus
A0A1Q4RTW6	Calothrix sp.	488	3	485	A0A1Q4RTW6_Bacteria_Cyanobacteria_Nostocales_Calotrichaceae_Calothrix_sp._HK-06
A0A0V7ZLP8	Mastigocoleus testarum	499	10	498	A0A0V7ZLP8_Bacteria_Cyanobacteria_Nostocales_Hapalosiphonaceae_Mastigocoleus_testarum
Q8YKN8	Nostoc sp.	499	6	495	Q8YKN8_Bacteria_Cyanobacteria_Nostocales_Nostocaceae_Nostoc_sp._PCC_7120
A0A0C1U2X0	Hassallia byssoidea	497	5	492	A0A0C1U2X0_Bacteria_Cyanobacteria_Nostocales_Tolypothrichaceae_Hassallia_byssoidea
B4VLU5	Coleofasciculus chthonoplastes	494	3	489	B4VLU5_Bacteria_Cyanobacteria_Oscillatoriales_Coleofasciculaceae_Coleofasciculus_chthonoplastes
D4ZZU4	Arthrospira platensis	489	4	486	D4ZZU4_Bacteria_Cyanobacteria_Oscillatoriales_Microcoleaceae_Arthrospira_platensis
K9WDH9	Microcoleus sp.	490	3	487	K9WDH9_Bacteria_Cyanobacteria_Oscillatoriales_Microcoleaceae_Microcoleus_sp._PCC_7113
A0A0M1JSL3	Planktothricoides sp.	499	3	491	A0A0M1JSL3_Bacteria_Cyanobacteria_Oscillatoriales_Microcoleaceae_Planktothricoides_sp._SR001
A0YJE5	Lyngbya sp.	489	3	486	A0YJE5_Bacteria_Cyanobacteria_Oscillatoriales_Oscillatoriaceae_Lyngbya_sp._PCC_8106
A0A1U7J5T1	Phormidium tenue	547	6	71	A0A1U7J5T1_Bacteria_Cyanobacteria_Oscillatoriales_Oscillatoriaceae_Phormidium_tenue
A0A1U7J5T1	Phormidium tenue	547	101	532	A0A1U7J5T1_Bacteria_Cyanobacteria_Oscillatoriales_Oscillatoriaceae_Phormidium_tenue
U9VMS7	Leptolyngbya sp.	548	6	71	U9VMS7_Bacteria_Cyanobacteria_Synechococcales_Leptolyngbyaceae_Leptolyngbya_sp._Heron_Island_J
U9VMS7	Leptolyngbya sp.	548	101	534	U9VMS7_Bacteria_Cyanobacteria_Synechococcales_Leptolyngbyaceae_Leptolyngbya_sp._Heron_Island_J
B4WIQ3	Synechococcus sp.	549	6	71	B4WIQ3_Bacteria_Cyanobacteria_Synechococcales_Synechococcaceae_Synechococcus_sp._PCC_7335
B4WIQ3	Synechococcus sp.	549	101	529	B4WIQ3_Bacteria_Cyanobacteria_Synechococcales_Synechococcaceae_Synechococcus_sp._PCC_7335
A0A511MWC8	Deinococcus cellulosilyticus	491	5	489	A0A511MWC8_Bacteria_Deinococcus-Thermus_Deinococci_Deinococcales_Deinococcaceae_Deinococcus_cellulosilyticus
L0A6E5	Deinococcus peraridilitoris	573	24	89	L0A6E5_Bacteria_Deinococcus-Thermus_Deinococci_Deinococcales_Deinococcaceae_Deinococcus_peraridilitoris
L0A6E5	Deinococcus peraridilitoris	573	100	553	L0A6E5_Bacteria_Deinococcus-Thermus_Deinococci_Deinococcales_Deinococcaceae_Deinococcus_peraridilitoris
Q9RW08	Deinococcus radiodurans	548	19	85	Q9RW08_Bacteria_Deinococcus-Thermus_Deinococci_Deinococcales_Deinococcaceae_Deinococcus_radiodurans
Q9RW08	Deinococcus radiodurans	548	114	541	Q9RW08_Bacteria_Deinococcus-Thermus_Deinococci_Deinococcales_Deinococcaceae_Deinococcus_radiodurans
D7CRX6	Truepera radiovictrix	502	5	499	D7CRX6_Bacteria_Deinococcus-Thermus_Deinococci_Deinococcales_Trueperaceae_Truepera_radiovictrix
A0A399EW20	Meiothermus luteus	544	5	70	A0A399EW20_Bacteria_Deinococcus-Thermus_Deinococci_Thermales_Thermaceae_Meiothermus_luteus
A0A399EW20	Meiothermus luteus	544	100	528	A0A399EW20_Bacteria_Deinococcus-Thermus_Deinococci_Thermales_Thermaceae_Meiothermus_luteus
Q53W53	Thermus thermophilus	522	3	512	Q53W53_Bacteria_Deinococcus-Thermus_Deinococci_Thermales_Thermaceae_Thermus_thermophilus
A0A0J7HNV2	Chitinispirillum alkaliphilum	503	6	495	A0A0J7HNV2_Bacteria_Fibrobacteres_Chitinispirillia_Chitinispirillales_Chitinispirillaceae_Chitinispirillum_alkaliphilum
U7DCP6	Chitinivibrio alkaliphilus	496	7	492	U7DCP6_Bacteria_Fibrobacteres_Chitinivibrionia_Chitinivibrionales_Chitinivibrionaceae_Chitinivibrio_alkaliphilus
C8WUK8	Alicyclobacillus acidocaldarius	498	7	492	C8WUK8_Bacteria_Firmicutes_Bacilli_Bacillales_Alicyclobacillaceae_Alicyclobacillus_acidocaldarius
A0A074LXN3	Tumebacillus flagellatus	532	4	494	A0A074LXN3_Bacteria_Firmicutes_Bacilli_Bacillales_Alicyclobacillaceae_Tumebacillus_flagellatus
A0A0J6CZF9	Anaerobacillus macyae	500	7	493	A0A0J6CZF9_Bacteria_Firmicutes_Bacilli_Bacillales_Bacillaceae_Anaerobacillus_macyae
A0A0J6D2G9	Anaerobacillus macyae	478	5	475	A0A0J6D2G9_Bacteria_Firmicutes_Bacilli_Bacillales_Bacillaceae_Anaerobacillus_macyae
B7GLV9	Anoxybacillus flavithermus	513	11	498	B7GLV9_Bacteria_Firmicutes_Bacilli_Bacillales_Bacillaceae_Anoxybacillus_flavithermus
A0A4R6UBG1	Aureibacillus halotolerans	492	4	485	A0A4R6UBG1_Bacteria_Firmicutes_Bacilli_Bacillales_Bacillaceae_Aureibacillus_halotolerans
A0A147KAR0	Bacillus coahuilensis	498	5	477	A0A147KAR0_Bacteria_Firmicutes_Bacilli_Bacillales_Bacillaceae_Bacillus_coahuilensis
A0A248TKF0	Bacillus kochii	508	7	502	A0A248TKF0_Bacteria_Firmicutes_Bacilli_Bacillales_Bacillaceae_Bacillus_kochii
A0A0M0GSG8	Bacillus marisflavi	506	5	496	A0A0M0GSG8_Bacteria_Firmicutes_Bacilli_Bacillales_Bacillaceae_Bacillus_marisflavi
A0A0M0GSK3	Bacillus marisflavi	500	4	480	A0A0M0GSK3_Bacteria_Firmicutes_Bacilli_Bacillales_Bacillaceae_Bacillus_marisflavi
D5DZW8	Bacillus megaterium	510	5	492	D5DZW8_Bacteria_Firmicutes_Bacilli_Bacillales_Bacillaceae_Bacillus_megaterium
A0A1H0PJJ5	Bacillus salsus	515	7	496	A0A1H0PJJ5_Bacteria_Firmicutes_Bacilli_Bacillales_Bacillaceae_Bacillus_salsus
A0A1H0PHJ3	Bacillus salsus	509	5	500	A0A1H0PHJ3_Bacteria_Firmicutes_Bacilli_Bacillales_Bacillaceae_Bacillus_salsus
A0A428J3H1	Bacillus sp.	509	5	498	A0A428J3H1_Bacteria_Firmicutes_Bacilli_Bacillales_Bacillaceae_Bacillus_sp._HMF5848
A0A553ZYS7	Bacillus sp.	NA	NA	NA	A0A553ZYS7_Bacteria_Firmicutes_Bacilli_Bacillales_Bacillaceae_Bacillus_sp._P16_2019_
A0A176J6K2	Bacillus sp.	508	5	495	A0A176J6K2_Bacteria_Firmicutes_Bacilli_Bacillales_Bacillaceae_Bacillus_sp._SJS
A0A385NLT3	Bacillus sp.	506	5	492	A0A385NLT3_Bacteria_Firmicutes_Bacilli_Bacillales_Bacillaceae_Bacillus_sp._Y1
A0A2W0HCE6	Bacillus sp.	487	4	482	A0A2W0HCE6_Bacteria_Firmicutes_Bacilli_Bacillales_Bacillaceae_Bacillus_sp._YSP-3
A0A1L3MUE4	Bacillus weihaiensis	488	3	482	A0A1L3MUE4_Bacteria_Firmicutes_Bacilli_Bacillales_Bacillaceae_Bacillus_weihaiensis
A0A3L7K4P4	Falsibacillus sp.	500	5	495	A0A3L7K4P4_Bacteria_Firmicutes_Bacilli_Bacillales_Bacillaceae_Falsibacillus_sp._GY_10110
A0A3L7K2J6	Falsibacillus sp.	499	4	480	A0A3L7K2J6_Bacteria_Firmicutes_Bacilli_Bacillales_Bacillaceae_Falsibacillus_sp._GY_10110
W4VHR8	Gracilibacillus boraciitolerans	508	5	499	W4VHR8_Bacteria_Firmicutes_Bacilli_Bacillales_Bacillaceae_Gracilibacillus_boraciitolerans
A0A1H2RS20	Marinococcus luteus	498	7	494	A0A1H2RS20_Bacteria_Firmicutes_Bacilli_Bacillales_Bacillaceae_Marinococcus_luteus
A0A1H2RS07	Marinococcus luteus	482	4	476	A0A1H2RS07_Bacteria_Firmicutes_Bacilli_Bacillales_Bacillaceae_Marinococcus_luteus
Q8ENM0	Oceanobacillus iheyensis	511	6	500	Q8ENM0_Bacteria_Firmicutes_Bacilli_Bacillales_Bacillaceae_Oceanobacillus_iheyensis
W9AA35	Oceanobacillus picturae	509	7	504	W9AA35_Bacteria_Firmicutes_Bacilli_Bacillales_Bacillaceae_Oceanobacillus_picturae
K2GMZ1	Salimicrobium jeotgali	489	5	486	K2GMZ1_Bacteria_Firmicutes_Bacilli_Bacillales_Bacillaceae_Salimicrobium_jeotgali
A0A2P8HY21	Salsuginibacillus halophilus	498	7	491	A0A2P8HY21_Bacteria_Firmicutes_Bacilli_Bacillales_Bacillaceae_Salsuginibacillus_halophilus
A0A2P8HY36	Salsuginibacillus halophilus	490	4	480	A0A2P8HY36_Bacteria_Firmicutes_Bacilli_Bacillales_Bacillaceae_Salsuginibacillus_halophilus
A0A075LJT6	Terribacillus goriensis	507	7	495	A0A075LJT6_Bacteria_Firmicutes_Bacilli_Bacillales_Bacillaceae_Terribacillus_goriensis
A0A075LQ91	Terribacillus goriensis	493	4	483	A0A075LQ91_Bacteria_Firmicutes_Bacilli_Bacillales_Bacillaceae_Terribacillus_goriensis
B1YKN3	Exiguobacterium sibiricum	496	5	492	B1YKN3_Bacteria_Firmicutes_Bacilli_Bacillales_Exiguobacterium_sibiricum
C4L3R7	Exiguobacterium sp.	492	6	480	C4L3R7_Bacteria_Firmicutes_Bacilli_Bacillales_Exiguobacterium_sp._AT1b
A0A061NR80	Geomicrobium sp.	499	7	491	A0A061NR80_Bacteria_Firmicutes_Bacilli_Bacillales_Geomicrobium_sp._JCM_19038
A0A061NVN0	Geomicrobium sp.	487	4	481	A0A061NVN0_Bacteria_Firmicutes_Bacilli_Bacillales_Geomicrobium_sp._JCM_19038
A0A061P476	Geomicrobium sp.	506	6	500	A0A061P476_Bacteria_Firmicutes_Bacilli_Bacillales_Geomicrobium_sp._JCM_19039
W7C432	Listeria floridensis	481	1	476	W7C432_Bacteria_Firmicutes_Bacilli_Bacillales_Listeriaceae_Listeria_floridensis
H6ND65	Paenibacillus mucilaginosus	429	30	426	H6ND65_Bacteria_Firmicutes_Bacilli_Bacillales_Paenibacillaceae_Paenibacillus_mucilaginosus
H6ND70	Paenibacillus mucilaginosus	509	9	499	H6ND70_Bacteria_Firmicutes_Bacilli_Bacillales_Paenibacillaceae_Paenibacillus_mucilaginosus
H6ND71	Paenibacillus mucilaginosus	571	85	563	H6ND71_Bacteria_Firmicutes_Bacilli_Bacillales_Paenibacillaceae_Paenibacillus_mucilaginosus
A0A0F5R7E5	Paenibacillus sp.	512	7	497	A0A0F5R7E5_Bacteria_Firmicutes_Bacilli_Bacillales_Paenibacillaceae_Paenibacillus_sp._D9
A0A0F5R5C3	Paenibacillus sp.	485	4	483	A0A0F5R5C3_Bacteria_Firmicutes_Bacilli_Bacillales_Paenibacillaceae_Paenibacillus_sp._D9
A0A4P8XK25	Paenibacillus sp.	513	7	494	A0A4P8XK25_Bacteria_Firmicutes_Bacilli_Bacillales_Paenibacillaceae_Paenibacillus_sp._HB172198
A0A172TJP9	Paenibacillus swuensis	490	4	486	A0A172TJP9_Bacteria_Firmicutes_Bacilli_Bacillales_Paenibacillaceae_Paenibacillus_swuensis
A0A209DFC5	Saccharibacillus sp.	509	5	500	A0A209DFC5_Bacteria_Firmicutes_Bacilli_Bacillales_Paenibacillaceae_Saccharibacillus_sp._O16
A0A0C2VTQ4	Jeotgalibacillus campisalis	508	6	499	A0A0C2VTQ4_Bacteria_Firmicutes_Bacilli_Bacillales_Planococcaceae_Jeotgalibacillus_campisalis
A0A0C2RZX5	Jeotgalibacillus campisalis	492	5	481	A0A0C2RZX5_Bacteria_Firmicutes_Bacilli_Bacillales_Planococcaceae_Jeotgalibacillus_campisalis
A0A433RWS7	Kurthia sp.	471	5	465	A0A433RWS7_Bacteria_Firmicutes_Bacilli_Bacillales_Planococcaceae_Kurthia_sp._3B1D
A0A433RWV9	Kurthia sp.	516	5	496	A0A433RWV9_Bacteria_Firmicutes_Bacilli_Bacillales_Planococcaceae_Kurthia_sp._3B1D
A0A0B4RER5	Planococcus sp.	508	6	493	A0A0B4RER5_Bacteria_Firmicutes_Bacilli_Bacillales_Planococcaceae_Planococcus_sp._PAMC_21323
A0A0B4RFY6	Planococcus sp.	485	4	481	A0A0B4RFY6_Bacteria_Firmicutes_Bacilli_Bacillales_Planococcaceae_Planococcus_sp._PAMC_21323
A0A419V388	Sinobaca qinghaiensis	499	6	496	A0A419V388_Bacteria_Firmicutes_Bacilli_Bacillales_Sporolactobacillaceae_Sinobaca_qinghaiensis
A0A419V330	Sinobaca qinghaiensis	478	4	476	A0A419V330_Bacteria_Firmicutes_Bacilli_Bacillales_Sporolactobacillaceae_Sinobaca_qinghaiensis
Q2FV60	Staphylococcus aureus	502	4	499	Q2FV60_Bacteria_Firmicutes_Bacilli_Bacillales_Staphylococcaceae_Staphylococcus_aureus
A0A0X8FNI7	Aerococcus urinaehominis	504	4	497	A0A0X8FNI7_Bacteria_Firmicutes_Bacilli_Lactobacillales_Aerococcaceae_Aerococcus_urinaehominis
A0A011QWL2	Alkalibacterium sp.	499	6	495	A0A011QWL2_Bacteria_Firmicutes_Bacilli_Lactobacillales_Carnobacteriaceae_Alkalibacterium_sp._AK22
A0A1S6IS01	Jeotgalibaca dankookensis	506	11	503	A0A1S6IS01_Bacteria_Firmicutes_Bacilli_Lactobacillales_Carnobacteriaceae_Jeotgalibaca_dankookensis
C9A763	Enterococcus casseliflavus	495	4	494	C9A763_Bacteria_Firmicutes_Bacilli_Lactobacillales_Enterococcaceae_Enterococcus_casseliflavus
A0A430AFP4	Vagococcus entomophilus	498	4	497	A0A430AFP4_Bacteria_Firmicutes_Bacilli_Lactobacillales_Enterococcaceae_Vagococcus_entomophilus
A0A0R2DJS5	Lactobacillus floricola	500	4	498	A0A0R2DJS5_Bacteria_Firmicutes_Bacilli_Lactobacillales_Lactobacillaceae_Lactobacillus_floricola
F9UTF6	Lactobacillus plantarum	498	5	496	F9UTF6_Bacteria_Firmicutes_Bacilli_Lactobacillales_Lactobacillaceae_Lactobacillus_plantarum
B1MYL8	Leuconostoc citreum	494	5	493	B1MYL8_Bacteria_Firmicutes_Bacilli_Lactobacillales_Leuconostocaceae_Leuconostoc_citreum
A0A1I2MDH7	Clostridium cadaveris	497	4	494	A0A1I2MDH7_Bacteria_Firmicutes_Clostridia_Clostridiales_Clostridiaceae_Clostridium_cadaveris
A0A1M5XIP7	Clostridium collagenovorans	520	5	504	A0A1M5XIP7_Bacteria_Firmicutes_Clostridia_Clostridiales_Clostridiaceae_Clostridium_collagenovorans
A0A1M5WYG1	Clostridium grantii	496	5	494	A0A1M5WYG1_Bacteria_Firmicutes_Clostridia_Clostridiales_Clostridiaceae_Clostridium_grantii
A0A1I7G884	Clostridium sp.	498	6	496	A0A1I7G884_Bacteria_Firmicutes_Clostridia_Clostridiales_Clostridiaceae_Clostridium_sp._DSM_8431
N9Y3F2	Clostridium thermobutyricum	481	4	478	N9Y3F2_Bacteria_Firmicutes_Clostridia_Clostridiales_Clostridiaceae_Clostridium_thermobutyricum
A0A1I5BEH2	Proteiniclasticum ruminis	503	5	497	A0A1I5BEH2_Bacteria_Firmicutes_Clostridia_Clostridiales_Clostridiaceae_Proteiniclasticum_ruminis
E3GKR9	Eubacterium callanderi	499	5	495	E3GKR9_Bacteria_Firmicutes_Clostridia_Clostridiales_Eubacteriaceae_Eubacterium_callanderi
B0TBN2	Heliobacterium modesticaldum	518	11	503	B0TBN2_Bacteria_Firmicutes_Clostridia_Clostridiales_Heliobacteriaceae_Heliobacterium_modesticaldum
A0A0L6JVN8	Pseudobacteroides cellulosolvens	516	5	492	A0A0L6JVN8_Bacteria_Firmicutes_Clostridia_Clostridiales_Hungateiclostridiaceae_Pseudobacteroides_cellulosolvens
A0A1I0N5Z6	fimetarium	NA	NA	NA	A0A1I0N5Z6_Bacteria_Firmicutes_Clostridia_Clostridiales_Lachnospiraceae__Clostridium__fimetarium
A0A136WC92	Anaerotignum neopropionicum	501	7	499	A0A136WC92_Bacteria_Firmicutes_Clostridia_Clostridiales_Lachnospiraceae_Anaerotignum_neopropionicum
V2XJX4	Catonella morbi	502	4	497	V2XJX4_Bacteria_Firmicutes_Clostridia_Clostridiales_Lachnospiraceae_Catonella_morbi
F2JJR7	Cellulosilyticum lentocellum	497	5	495	F2JJR7_Bacteria_Firmicutes_Clostridia_Clostridiales_Lachnospiraceae_Cellulosilyticum_lentocellum
A0A4R1N2Q2	Natranaerovirga hydrolytica	497	5	496	A0A4R1N2Q2_Bacteria_Firmicutes_Clostridia_Clostridiales_Natranaerovirga_hydrolytica
W8TKW3	Peptoclostridium acidaminophilum	499	6	496	W8TKW3_Bacteria_Firmicutes_Clostridia_Clostridiales_Peptostreptococcaceae_Peptoclostridium_acidaminophilum
A0A0B3W146	Terrisporobacter othiniensis	496	6	494	A0A0B3W146_Bacteria_Firmicutes_Clostridia_Clostridiales_Peptostreptococcaceae_Terrisporobacter_othiniensis
B2A4K5	Natranaerobius thermophilus	511	4	492	B2A4K5_Bacteria_Firmicutes_Clostridia_Natranaerobiales_Natranaerobiaceae_Natranaerobius_thermophilus
A0A0X1TL66	Turicibacter sp.	489	8	486	A0A0X1TL66_Bacteria_Firmicutes_Erysipelotrichia_Erysipelotrichales_Erysipelotrichaceae_Turicibacter_sp._H121
A0A1S1V5Z0	Andreesenia angusta	502	4	496	A0A1S1V5Z0_Bacteria_Firmicutes_Tissierellia_Tissierellales_Gottschalkiaceae_Andreesenia_angusta
A0A4Z0D894	Soehngenia sp.	498	5	495	A0A4Z0D894_Bacteria_Firmicutes_Tissierellia_Tissierellales_Tissierellaceae_Soehngenia_sp._1933P
E3H948	Ilyobacter polytropus	494	5	493	E3H948_Bacteria_Fusobacteria_Fusobacteriia_Fusobacteriales_Fusobacteriaceae_Ilyobacter_polytropus
C1AB44	Gemmatimonas aurantiaca	487	3	484	C1AB44_Bacteria_Gemmatimonadetes_Gemmatimonadetes_Gemmatimonadales_Gemmatimonadaceae_Gemmatimonas_aurantiaca
W0RGC5	Gemmatirosa kalamazoonesis	494	10	490	W0RGC5_Bacteria_Gemmatimonadetes_Gemmatimonadetes_Gemmatimonadales_Gemmatimonadaceae_Gemmatirosa_kalamazoonesis
I0AGK4	Ignavibacterium album	498	9	493	I0AGK4_Bacteria_Ignavibacteriae_Ignavibacteria_Ignavibacteriales_Ignavibacteriaceae_Ignavibacterium_album
I6Z651	Melioribacter roseus	492	5	487	I6Z651_Bacteria_Ignavibacteriae_Ignavibacteria_Ignavibacteriales_Melioribacteraceae_Melioribacter_roseus
A0A0F3GS60	Magnetobacterium bavaricum	517	24	513	A0A0F3GS60_Bacteria_Nitrospirae_Nitrospira_Nitrospirales_Nitrospiraceae_Candidatus_Magnetobacterium_bavaricum
A0A109CRB8	bacterium HCH-1	504	6	490	A0A109CRB8_Bacteria_Nitrospirae_Nitrospirae_bacterium_HCH-1
I0IB83	Phycisphaera mikurensis	553	7	540	I0IB83_Bacteria_Planctomycetes_Phycisphaerae_Phycisphaerales_Phycisphaeraceae_Phycisphaera_mikurensis
A0A517ME77	bacterium FF011L	499	9	496	A0A517ME77_Bacteria_Planctomycetes_Planctomycetes_bacterium_FF011L
A0A517NGT5	K22 7	525	26	519	A0A517NGT5_Bacteria_Planctomycetes_Planctomycetes_bacterium_K22_7
A0A517NYI4	K23 9	506	6	500	A0A517NYI4_Bacteria_Planctomycetes_Planctomycetes_bacterium_K23_9
A0A518ISZ7	bacterium Mal33	506	5	499	A0A518ISZ7_Bacteria_Planctomycetes_Planctomycetes_bacterium_Mal33
A0A518BUY7	bacterium Pan265	525	12	499	A0A518BUY7_Bacteria_Planctomycetes_Planctomycetes_bacterium_Pan265
A0A518DGL1	bacterium Pla175	520	5	494	A0A518DGL1_Bacteria_Planctomycetes_Planctomycetes_bacterium_Pla175
A0A5C6B1M8	bacterium Pla52n	496	6	494	A0A5C6B1M8_Bacteria_Planctomycetes_Planctomycetes_bacterium_Pla52n
A0A518EPC1	bacterium Poly30	523	35	520	A0A518EPC1_Bacteria_Planctomycetes_Planctomycetes_bacterium_Poly30
A0A5C6E039	bacterium Poly41	496	6	494	A0A5C6E039_Bacteria_Planctomycetes_Planctomycetes_bacterium_Poly41
A0A518G7M8	bacterium Q31a	501	7	492	A0A518G7M8_Bacteria_Planctomycetes_Planctomycetes_bacterium_Q31a
A0A517SWE2	7m r	513	6	495	A0A517SWE2_Bacteria_Planctomycetes_Planctomycetes_bacterium_SV_7m_r
A0A517T5R7	bacterium V22	528	15	503	A0A517T5R7_Bacteria_Planctomycetes_Planctomycetes_bacterium_V22
A0A142XI56	Gemmata sp.	533	25	515	A0A142XI56_Bacteria_Planctomycetes_Planctomycetia_Gemmatales_Gemmataceae_Gemmata_sp._SH-PL17
E8QZL5	Isosphaera pallida	521	39	519	E8QZL5_Bacteria_Planctomycetes_Planctomycetia_Isosphaerales_Isosphaeraceae_Isosphaera_pallida
A0A1U7CXC8	Paludisphaera borealis	520	10	497	A0A1U7CXC8_Bacteria_Planctomycetes_Planctomycetia_Isosphaerales_Isosphaeraceae_Paludisphaera_borealis
A0A142XZW8	Pirellula sp.	531	22	510	A0A142XZW8_Bacteria_Planctomycetes_Planctomycetia_Pirellulales_Pirellulaceae_Pirellula_sp._SH-Sr6A
Q7UF87	Rhodopirellula baltica	537	27	523	Q7UF87_Bacteria_Planctomycetes_Planctomycetia_Pirellulales_Pirellulaceae_Rhodopirellula_baltica
A0A255QWA1	Rhodopirellula sp.	529	6	499	A0A255QWA1_Bacteria_Planctomycetes_Planctomycetia_Pirellulales_Pirellulaceae_Rhodopirellula_sp._MGV
A0A286RB10	Thermogutta terrifontis	512	6	492	A0A286RB10_Bacteria_Planctomycetes_Planctomycetia_Pirellulales_Thermoguttaceae_Thermogutta_terrifontis
A0A142X6T4	Planctomyces sp.	522	12	498	A0A142X6T4_Bacteria_Planctomycetes_Planctomycetia_Planctomycetales_Planctomycetaceae_Planctomyces_sp._SH-PL14
D5SR72	Planctopirus limnophila	553	5	495	D5SR72_Bacteria_Planctomycetes_Planctomycetia_Planctomycetales_Planctomycetaceae_Planctopirus_limnophila
A0A0N1BKT1	proteobacterium AAP81b	545	8	73	A0A0N1BKT1_Bacteria_Proteobacteria_Alphaproteobacteria_alpha_proteobacterium_AAP81b
A0A0N1BKT1	proteobacterium AAP81b	545	103	530	A0A0N1BKT1_Bacteria_Proteobacteria_Alphaproteobacteria_alpha_proteobacterium_AAP81b
A8TU97	proteobacterium BAL199	495	4	489	A8TU97_Bacteria_Proteobacteria_Alphaproteobacteria_alpha_proteobacterium_BAL199
J9A5N8	proteobacterium IMCC14465	516	8	500	J9A5N8_Bacteria_Proteobacteria_Alphaproteobacteria_alpha_proteobacterium_IMCC14465
A0A061QE84	proteobacterium Q-1	514	25	511	A0A061QE84_Bacteria_Proteobacteria_Alphaproteobacteria_alpha_proteobacterium_Q-1
A0A2P2E766	Phycosocius bacilliformis	514	21	508	A0A2P2E766_Bacteria_Proteobacteria_Alphaproteobacteria_Candidatus_Phycosocius_bacilliformis
D5BNT7	Puniceispirillum marinum	510	21	508	D5BNT7_Bacteria_Proteobacteria_Alphaproteobacteria_Candidatus_Puniceispirillum_marinum
A0A2D2AWJ3	Caulobacter mirabilis	499	6	494	A0A2D2AWJ3_Bacteria_Proteobacteria_Alphaproteobacteria_Caulobacterales_Caulobacteraceae_Caulobacter_mirabilis
A0A328ACG8	Phenylobacterium deserti	503	11	501	A0A328ACG8_Bacteria_Proteobacteria_Alphaproteobacteria_Caulobacterales_Caulobacteraceae_Phenylobacterium_deserti
A0A2S7K4Q4	Marinicaulis flavus	502	7	497	A0A2S7K4Q4_Bacteria_Proteobacteria_Alphaproteobacteria_Parvularculales_Parvularculaceae_Marinicaulis_flavus
J9Z061	proteobacterium HIMB59	499	10	496	J9Z061_Bacteria_Proteobacteria_Alphaproteobacteria_Pelagibacterales_Pelagibacteraceae_alpha_proteobacterium_HIMB59
Q4FPE5	Pelagibacter ubique	485	4	483	Q4FPE5_Bacteria_Proteobacteria_Alphaproteobacteria_Pelagibacterales_Pelagibacteraceae_Candidatus_Pelagibacter_ubique
A0A2W2BRK7	Aestuariivirga litoralis	510	21	505	A0A2W2BRK7_Bacteria_Proteobacteria_Alphaproteobacteria_Rhizobiales_Aestuariivirgaceae_Aestuariivirga_litoralis
A0A0Q6F1M9	Aurantimonas sp.	499	7	495	A0A0Q6F1M9_Bacteria_Proteobacteria_Alphaproteobacteria_Rhizobiales_Aurantimonadaceae_Aurantimonas_sp._Leaf443
A0A5E4NXS7	RH AL1	497	1	478	A0A5E4NXS7_Bacteria_Proteobacteria_Alphaproteobacteria_Rhizobiales_Beijerinckiaceae_Beijerinckiaceae_bacterium_RH_AL1
A0A5E4P1R8	RH AL1	513	24	509	A0A5E4P1R8_Bacteria_Proteobacteria_Alphaproteobacteria_Rhizobiales_Beijerinckiaceae_Beijerinckiaceae_bacterium_RH_AL1
A0A1I4BE28	Methylocapsa palsarum	499	10	494	A0A1I4BE28_Bacteria_Proteobacteria_Alphaproteobacteria_Rhizobiales_Beijerinckiaceae_Methylocapsa_palsarum
A0A2S6N7Z5	Rhodoblastus sphagnicola	508	16	497	A0A2S6N7Z5_Bacteria_Proteobacteria_Alphaproteobacteria_Rhizobiales_Beijerinckiaceae_Rhodoblastus_sphagnicola
A0A2S6NCB7	Rhodoblastus sphagnicola	509	20	501	A0A2S6NCB7_Bacteria_Proteobacteria_Alphaproteobacteria_Rhizobiales_Beijerinckiaceae_Rhodoblastus_sphagnicola
A0A2S6NH58	Rhodoblastus sphagnicola	520	22	508	A0A2S6NH58_Bacteria_Proteobacteria_Alphaproteobacteria_Rhizobiales_Beijerinckiaceae_Rhodoblastus_sphagnicola
A0A0Q6KNL7	Bosea sp.	515	26	510	A0A0Q6KNL7_Bacteria_Proteobacteria_Alphaproteobacteria_Rhizobiales_Bradyrhizobiaceae_Bosea_sp._Leaf344
Q6N9M2	Rhodopseudomonas palustris	519	10	503	Q6N9M2_Bacteria_Proteobacteria_Alphaproteobacteria_Rhizobiales_Bradyrhizobiaceae_Rhodopseudomonas_palustris
Q6N9M8	Rhodopseudomonas palustris	511	20	505	Q6N9M8_Bacteria_Proteobacteria_Alphaproteobacteria_Rhizobiales_Bradyrhizobiaceae_Rhodopseudomonas_palustris
A0A433XFB6	Arsenicitalea aurantiaca	496	7	495	A0A433XFB6_Bacteria_Proteobacteria_Alphaproteobacteria_Rhizobiales_Hyphomicrobiaceae_Arsenicitalea_aurantiaca
A0A0S4PYD9	Blastochloris viridis	491	1	487	A0A0S4PYD9_Bacteria_Proteobacteria_Alphaproteobacteria_Rhizobiales_Hyphomicrobiaceae_Blastochloris_viridis
A0A397Q643	Dichotomicrobium thermohalophilum	513	6	498	A0A397Q643_Bacteria_Proteobacteria_Alphaproteobacteria_Rhizobiales_Hyphomicrobiaceae_Dichotomicrobium_thermohalophilum
A0A397Q573	Dichotomicrobium thermohalophilum	519	29	514	A0A397Q573_Bacteria_Proteobacteria_Alphaproteobacteria_Rhizobiales_Hyphomicrobiaceae_Dichotomicrobium_thermohalophilum
A0A0P6VL97	Prosthecomicrobium hirschii	511	21	505	A0A0P6VL97_Bacteria_Proteobacteria_Alphaproteobacteria_Rhizobiales_Hyphomicrobiaceae_Prosthecomicrobium_hirschii
A0A0Q5YWJ7	Methylobacterium sp.	526	16	508	A0A0Q5YWJ7_Bacteria_Proteobacteria_Alphaproteobacteria_Rhizobiales_Methylobacteriaceae_Methylobacterium_sp._Leaf399
A0A0Q5Z007	Methylobacterium sp.	512	20	507	A0A0Q5Z007_Bacteria_Proteobacteria_Alphaproteobacteria_Rhizobiales_Methylobacteriaceae_Methylobacterium_sp._Leaf399
A9DA33	Hoeflea phototrophica	510	21	506	A9DA33_Bacteria_Proteobacteria_Alphaproteobacteria_Rhizobiales_Phyllobacteriaceae_Hoeflea_phototrophica
A0A3S9B164	Georhizobium profundi	507	21	502	A0A3S9B164_Bacteria_Proteobacteria_Alphaproteobacteria_Rhizobiales_Rhizobiaceae_Georhizobium_profundi
A0A506UHX5	Pararhizobium sp.	498	8	495	A0A506UHX5_Bacteria_Proteobacteria_Alphaproteobacteria_Rhizobiales_Rhizobiaceae_Pararhizobium_sp._BGMRC6574
A0A1G5P0V0	Afifella marina	497	8	493	A0A1G5P0V0_Bacteria_Proteobacteria_Alphaproteobacteria_Rhizobiales_Rhodobiaceae_Afifella_marina
X5M828	Phaeomarinobacter ectocarpi	504	11	502	X5M828_Bacteria_Proteobacteria_Alphaproteobacteria_Rhizobiales_Rhodobiaceae_Candidatus_Phaeomarinobacter_ectocarpi
A0A327JP04	Rhodobium orientis	508	21	505	A0A327JP04_Bacteria_Proteobacteria_Alphaproteobacteria_Rhizobiales_Rhodobiaceae_Rhodobium_orientis
A0A1G8AY03	Roseospirillum parvum	501	11	497	A0A1G8AY03_Bacteria_Proteobacteria_Alphaproteobacteria_Rhizobiales_Rhodobiaceae_Roseospirillum_parvum
A0A4R3LWC6	Tepidamorphus gemmatus	512	23	508	A0A4R3LWC6_Bacteria_Proteobacteria_Alphaproteobacteria_Rhizobiales_Rhodobiaceae_Tepidamorphus_gemmatus
A0A366F9G8	Roseiarcus fermentans	509	20	503	A0A366F9G8_Bacteria_Proteobacteria_Alphaproteobacteria_Rhizobiales_Roseiarcaceae_Roseiarcus_fermentans
Q93CI7	Xanthobacter autotrophicus	504	12	502	Q93CI7_Bacteria_Proteobacteria_Alphaproteobacteria_Rhizobiales_Xanthobacteraceae_Xanthobacter_autotrophicus
A0A420WJA2	Litorimonas taeanensis	511	16	505	A0A420WJA2_Bacteria_Proteobacteria_Alphaproteobacteria_Rhodobacterales_Hyphomonadaceae_Litorimonas_taeanensis
E0MPV3	Ahrensia sp.	523	25	510	E0MPV3_Bacteria_Proteobacteria_Alphaproteobacteria_Rhodobacterales_Rhodobacteraceae_Ahrensia_sp._R2A130
A0A2W7NFC3	Hwanghaeicola aestuarii	518	14	507	A0A2W7NFC3_Bacteria_Proteobacteria_Alphaproteobacteria_Rhodobacterales_Rhodobacteraceae_Hwanghaeicola_aestuarii
A0A0M6YK81	Jannaschia donghaensis	499	11	496	A0A0M6YK81_Bacteria_Proteobacteria_Alphaproteobacteria_Rhodobacterales_Rhodobacteraceae_Jannaschia_donghaensis
A0A0M6XV16	Jannaschia rubra	515	12	501	A0A0M6XV16_Bacteria_Proteobacteria_Alphaproteobacteria_Rhodobacterales_Rhodobacteraceae_Jannaschia_rubra
A0A0M7AE63	Labrenzia alexandrii	521	22	509	A0A0M7AE63_Bacteria_Proteobacteria_Alphaproteobacteria_Rhodobacterales_Rhodobacteraceae_Labrenzia_alexandrii
A0A0D6TB23	Paracoccus sp.	501	11	499	A0A0D6TB23_Bacteria_Proteobacteria_Alphaproteobacteria_Rhodobacterales_Rhodobacteraceae_Paracoccus_sp._228
A0A4T2A780	Paracoccus sp.	512	6	510	A0A4T2A780_Bacteria_Proteobacteria_Alphaproteobacteria_Rhodobacterales_Rhodobacteraceae_Paracoccus_sp._JC_501
A0A2R8A9U5	Pontivivens insulae	514	21	511	A0A2R8A9U5_Bacteria_Proteobacteria_Alphaproteobacteria_Rhodobacterales_Rhodobacteraceae_Pontivivens_insulae
A0A1H8KLW8	Pseudorhodobacter antarcticus	502	13	495	A0A1H8KLW8_Bacteria_Proteobacteria_Alphaproteobacteria_Rhodobacterales_Rhodobacteraceae_Pseudorhodobacter_antarcticus
P17054	Rhodobacter capsulatus	524	11	512	P17054_Bacteria_Proteobacteria_Alphaproteobacteria_Rhodobacterales_Rhodobacteraceae_Rhodobacter_capsulatus
A0A1B6YPZ2	bacterium EhC02	519	21	511	A0A1B6YPZ2_Bacteria_Proteobacteria_Alphaproteobacteria_Rhodobacterales_Rhodobacteraceae_Rhodobacteraceae_bacterium_EhC02
A0A3P5WBZ5	bacterium THAF1	514	6	486	A0A3P5WBZ5_Bacteria_Proteobacteria_Alphaproteobacteria_Rhodobacterales_Rhodobacteraceae_Rhodobacteraceae_bacterium_THAF1
J6UH86	Rhodovulum sp.	496	4	488	J6UH86_Bacteria_Proteobacteria_Alphaproteobacteria_Rhodobacterales_Rhodobacteraceae_Rhodovulum_sp._PH10
Q16DT8	Roseobacter denitrificans	515	21	512	Q16DT8_Bacteria_Proteobacteria_Alphaproteobacteria_Rhodobacterales_Rhodobacteraceae_Roseobacter_denitrificans
A0A1H3VJD7	Rubrimonas cliftonensis	491	2	487	A0A1H3VJD7_Bacteria_Proteobacteria_Alphaproteobacteria_Rhodobacterales_Rhodobacteraceae_Rubrimonas_cliftonensis
A0A1H2EMV9	Stappia sp.	509	20	504	A0A1H2EMV9_Bacteria_Proteobacteria_Alphaproteobacteria_Rhodobacterales_Rhodobacteraceae_Stappia_sp._ES.058
A0A4P6MR18	Thalassococcus sp.	516	23	513	A0A4P6MR18_Bacteria_Proteobacteria_Alphaproteobacteria_Rhodobacterales_Rhodobacteraceae_Thalassococcus_sp._S3
Q0FDV7	bacterium HTCC2255	499	9	497	Q0FDV7_Bacteria_Proteobacteria_Alphaproteobacteria_Rhodobacterales_Rhodobacterales_bacterium_HTCC2255
A0A327M5H4	bacterium DB1506	520	31	515	A0A327M5H4_Bacteria_Proteobacteria_Alphaproteobacteria_Rhodospirillales_Acetobacteraceae_Acetobacteraceae_bacterium_DB1506
A0A1D8USN5	Kozakia baliensis	498	1	482	A0A1D8USN5_Bacteria_Proteobacteria_Alphaproteobacteria_Rhodospirillales_Acetobacteraceae_Kozakia_baliensis
A0A2S6NKC6	Rhodopila globiformis	528	13	508	A0A2S6NKC6_Bacteria_Proteobacteria_Alphaproteobacteria_Rhodospirillales_Acetobacteraceae_Rhodopila_globiformis
A0A2S6MXQ3	Rhodopila globiformis	511	23	506	A0A2S6MXQ3_Bacteria_Proteobacteria_Alphaproteobacteria_Rhodospirillales_Acetobacteraceae_Rhodopila_globiformis
A0A4R0YEC1	Roseococcus sp.	514	17	507	A0A4R0YEC1_Bacteria_Proteobacteria_Alphaproteobacteria_Rhodospirillales_Acetobacteraceae_Roseococcus_sp._SYP-B2431
A0A317FLP8	Roseomonas sp.	502	12	497	A0A317FLP8_Bacteria_Proteobacteria_Alphaproteobacteria_Rhodospirillales_Acetobacteraceae_Roseomonas_sp._CQN31
A0A541BVE0	Elioraea sp.	526	37	522	A0A541BVE0_Bacteria_Proteobacteria_Alphaproteobacteria_Rhodospirillales_Elioraeaceae_Elioraea_sp._Yellowstone
K9HCC7	Caenispirillum salinarum	514	5	493	K9HCC7_Bacteria_Proteobacteria_Alphaproteobacteria_Rhodospirillales_Rhodospirillaceae_Caenispirillum_salinarum
K9H5I3	Caenispirillum salinarum	513	23	509	K9H5I3_Bacteria_Proteobacteria_Alphaproteobacteria_Rhodospirillales_Rhodospirillaceae_Caenispirillum_salinarum
A0A4R6WUG8	Dongia mobilis	508	19	503	A0A4R6WUG8_Bacteria_Proteobacteria_Alphaproteobacteria_Rhodospirillales_Rhodospirillaceae_Dongia_mobilis
A0A1G7QQI9	Limimonas halophila	507	19	503	A0A1G7QQI9_Bacteria_Proteobacteria_Alphaproteobacteria_Rhodospirillales_Rhodospirillaceae_Limimonas_halophila
A0A255YYD4	Niveispirillum lacus	518	20	507	A0A255YYD4_Bacteria_Proteobacteria_Alphaproteobacteria_Rhodospirillales_Rhodospirillaceae_Niveispirillum_lacus
H6SJE0	Pararhodospirillum photometricum	519	27	514	H6SJE0_Bacteria_Proteobacteria_Alphaproteobacteria_Rhodospirillales_Rhodospirillaceae_Pararhodospirillum_photometricum
H8FMK7	Phaeospirillum molischianum	508	19	504	H8FMK7_Bacteria_Proteobacteria_Alphaproteobacteria_Rhodospirillales_Rhodospirillaceae_Phaeospirillum_molischianum
B6ITT9	Rhodospirillum centenum	509	19	505	B6ITT9_Bacteria_Proteobacteria_Alphaproteobacteria_Rhodospirillales_Rhodospirillaceae_Rhodospirillum_centenum
Q2RX47	Rhodospirillum rubrum	507	18	502	Q2RX47_Bacteria_Proteobacteria_Alphaproteobacteria_Rhodospirillales_Rhodospirillaceae_Rhodospirillum_rubrum
W9H467	Skermanella stibiiresistens	526	6	497	W9H467_Bacteria_Proteobacteria_Alphaproteobacteria_Rhodospirillales_Rhodospirillaceae_Skermanella_stibiiresistens
W9GZR7	Skermanella stibiiresistens	517	5	493	W9GZR7_Bacteria_Proteobacteria_Alphaproteobacteria_Rhodospirillales_Rhodospirillaceae_Skermanella_stibiiresistens
W9H0A1	Skermanella stibiiresistens	508	19	503	W9H0A1_Bacteria_Proteobacteria_Alphaproteobacteria_Rhodospirillales_Rhodospirillaceae_Skermanella_stibiiresistens
A0A2N3PTD5	Telmatospirillum siberiense	510	21	503	A0A2N3PTD5_Bacteria_Proteobacteria_Alphaproteobacteria_Rhodospirillales_Rhodospirillaceae_Telmatospirillum_siberiense
A0A1G7JQA3	Thalassobaculum litoreum	520	31	515	A0A1G7JQA3_Bacteria_Proteobacteria_Alphaproteobacteria_Rhodospirillales_Rhodospirillaceae_Thalassobaculum_litoreum
A0A4R2PL51	Rhodothalassium salexigens	509	20	504	A0A4R2PL51_Bacteria_Proteobacteria_Alphaproteobacteria_Rhodothalassiales_Rhodothalassiaceae_Rhodothalassium_salexigens
G5ZZI5	proteobacterium HIMB100	512	16	508	G5ZZI5_Bacteria_Proteobacteria_Alphaproteobacteria_SAR116_cluster_alpha_proteobacterium_HIMB100
A0A1C7D7D6	Altererythrobacter namhicola	508	20	506	A0A1C7D7D6_Bacteria_Proteobacteria_Alphaproteobacteria_Sphingomonadales_Erythrobacteraceae_Altererythrobacter_namhicola
A0A437GZD7	Croceicoccus ponticola	505	16	504	A0A437GZD7_Bacteria_Proteobacteria_Alphaproteobacteria_Sphingomonadales_Erythrobacteraceae_Croceicoccus_ponticola
A0A0P6X187	Erythrobacter sp.	502	13	501	A0A0P6X187_Bacteria_Proteobacteria_Alphaproteobacteria_Sphingomonadales_Erythrobacteraceae_Erythrobacter_sp._SG61-1L
A0A0N1BAX9	Blastomonas sp.	492	4	490	A0A0N1BAX9_Bacteria_Proteobacteria_Alphaproteobacteria_Sphingomonadales_Sphingomonadaceae_Blastomonas_sp._AAP25
A0A147EFZ8	Novosphingobium barchaimii	492	4	491	A0A147EFZ8_Bacteria_Proteobacteria_Alphaproteobacteria_Sphingomonadales_Sphingomonadaceae_Novosphingobium_barchaimii
F1ZA50	Novosphingobium nitrogenifigens	492	4	491	F1ZA50_Bacteria_Proteobacteria_Alphaproteobacteria_Sphingomonadales_Sphingomonadaceae_Novosphingobium_nitrogenifigens
A0A3D9FGQ9	Parasphingopyxis lamellibrachiae	493	4	491	A0A3D9FGQ9_Bacteria_Proteobacteria_Alphaproteobacteria_Sphingomonadales_Sphingomonadaceae_Parasphingopyxis_lamellibrachiae
A0A552UG31	Sandarakinorhabdus sp.	496	4	491	A0A552UG31_Bacteria_Proteobacteria_Alphaproteobacteria_Sphingomonadales_Sphingomonadaceae_Sandarakinorhabdus_sp._LB1R16
A0A173KWI2	Sphingobium sp.	493	5	491	A0A173KWI2_Bacteria_Proteobacteria_Alphaproteobacteria_Sphingomonadales_Sphingomonadaceae_Sphingobium_sp._EP60837
A0A0E9MSU3	Sphingomonas changbaiensis	497	1	489	A0A0E9MSU3_Bacteria_Proteobacteria_Alphaproteobacteria_Sphingomonadales_Sphingomonadaceae_Sphingomonas_changbaiensis
W0A9C3	Sphingomonas sanxanigenens	539	6	71	W0A9C3_Bacteria_Proteobacteria_Alphaproteobacteria_Sphingomonadales_Sphingomonadaceae_Sphingomonas_sanxanigenens
W0A9C3	Sphingomonas sanxanigenens	539	101	531	W0A9C3_Bacteria_Proteobacteria_Alphaproteobacteria_Sphingomonadales_Sphingomonadaceae_Sphingomonas_sanxanigenens
A0A5B8LL48	Sphingomonas sp.	491	4	490	A0A5B8LL48_Bacteria_Proteobacteria_Alphaproteobacteria_Sphingomonadales_Sphingomonadaceae_Sphingomonas_sp._HKS19
A0A418WSF4	Sphingomonas sp.	495	7	494	A0A418WSF4_Bacteria_Proteobacteria_Alphaproteobacteria_Sphingomonadales_Sphingomonadaceae_Sphingomonas_sp._K2R01-6
A0A0Q4KWK2	Sphingomonas sp.	490	4	489	A0A0Q4KWK2_Bacteria_Proteobacteria_Alphaproteobacteria_Sphingomonadales_Sphingomonadaceae_Sphingomonas_sp._Leaf33
A0A0Q8XCL4	Sphingomonas sp.	492	4	490	A0A0Q8XCL4_Bacteria_Proteobacteria_Alphaproteobacteria_Sphingomonadales_Sphingomonadaceae_Sphingomonas_sp._Root241
A0A3S0SXR2	Sphingomonas sp.	501	13	499	A0A3S0SXR2_Bacteria_Proteobacteria_Alphaproteobacteria_Sphingomonadales_Sphingomonadaceae_Sphingomonas_sp._TF3
A0A0W1QQ86	Sphingomonas sp.	492	4	490	A0A0W1QQ86_Bacteria_Proteobacteria_Alphaproteobacteria_Sphingomonadales_Sphingomonadaceae_Sphingomonas_sp._WG
A0A5C6UML2	Sphingorhabdus sp.	489	2	488	A0A5C6UML2_Bacteria_Proteobacteria_Alphaproteobacteria_Sphingomonadales_Sphingomonadaceae_Sphingorhabdus_sp._D-2Q-5-6
A0A2P7QGB9	Sphingosinicella sp.	492	4	491	A0A2P7QGB9_Bacteria_Proteobacteria_Alphaproteobacteria_Sphingomonadales_Sphingomonadaceae_Sphingosinicella_sp._GL-C-18
A0A4Q5S4F7	Sphingomonadales bacterium	497	9	495	A0A4Q5S4F7_Bacteria_Proteobacteria_Alphaproteobacteria_Sphingomonadales_Sphingomonadales_bacterium
A0A0N0JE97	proteobacterium AAP65	504	15	499	A0A0N0JE97_Bacteria_Proteobacteria_Betaproteobacteria_beta_proteobacterium_AAP65
A0A0N1LD46	proteobacterium AAP99	521	21	504	A0A0N1LD46_Bacteria_Proteobacteria_Betaproteobacteria_beta_proteobacterium_AAP99
V5AGY3	bacterium MOLA814	492	4	489	V5AGY3_Bacteria_Proteobacteria_Betaproteobacteria_Betaproteobacteria_bacterium_MOLA814
A0A142LJ78	bacterium UKL13-2	510	8	499	A0A142LJ78_Bacteria_Proteobacteria_Betaproteobacteria_Betaproteobacteria_bacterium_UKL13-2
A0A142LKK9	bacterium UKL13-2	515	20	509	A0A142LKK9_Bacteria_Proteobacteria_Betaproteobacteria_Betaproteobacteria_bacterium_UKL13-2
A0A480B2V7	Aquabacterium pictum	524	30	517	A0A480B2V7_Bacteria_Proteobacteria_Betaproteobacteria_Burkholderiales_Aquabacterium_pictum
A0A1H2PNQ2	Burkholderia sp.	496	7	495	A0A1H2PNQ2_Bacteria_Proteobacteria_Betaproteobacteria_Burkholderiales_Burkholderiaceae_Burkholderia_sp._JS23
A0A1W1Z1L7	Polynucleobacter sp.	513	25	507	A0A1W1Z1L7_Bacteria_Proteobacteria_Betaproteobacteria_Burkholderiales_Burkholderiaceae_Polynucleobacter_sp._VK13
A0A1Y2QIC1	Hydrogenophaga sp.	521	27	514	A0A1Y2QIC1_Bacteria_Proteobacteria_Betaproteobacteria_Burkholderiales_Comamonadaceae_Hydrogenophaga_sp._IBVHS2
A0A0P0ME91	Limnohabitans sp.	510	6	492	A0A0P0ME91_Bacteria_Proteobacteria_Betaproteobacteria_Burkholderiales_Comamonadaceae_Limnohabitans_sp._103DPR2
A0A0P0MEA9	Limnohabitans sp.	519	32	514	A0A0P0MEA9_Bacteria_Proteobacteria_Betaproteobacteria_Burkholderiales_Comamonadaceae_Limnohabitans_sp._103DPR2
A0A2P1NMU2	Pulveribacter suum	499	8	496	A0A2P1NMU2_Bacteria_Proteobacteria_Betaproteobacteria_Burkholderiales_Comamonadaceae_Pulveribacter_suum
F5XXP9	Ramlibacter tataouinensis	495	8	493	F5XXP9_Bacteria_Proteobacteria_Betaproteobacteria_Burkholderiales_Comamonadaceae_Ramlibacter_tataouinensis
A0A1T1APN8	Rhodoferax fermentans	513	24	507	A0A1T1APN8_Bacteria_Proteobacteria_Betaproteobacteria_Burkholderiales_Comamonadaceae_Rhodoferax_fermentans
A0A0L6TAB5	Methylibium sp.	533	35	528	A0A0L6TAB5_Bacteria_Proteobacteria_Betaproteobacteria_Burkholderiales_Methylibium_sp._NZG
K9DA11	Massilia timonae	508	15	503	K9DA11_Bacteria_Proteobacteria_Betaproteobacteria_Burkholderiales_Oxalobacteraceae_Massilia_timonae
A0A239L4L3	Noviherbaspirillum humi	492	2	489	A0A239L4L3_Bacteria_Proteobacteria_Betaproteobacteria_Burkholderiales_Oxalobacteraceae_Noviherbaspirillum_humi
F1VXN3	bacterium IMCC9480	507	21	503	F1VXN3_Bacteria_Proteobacteria_Betaproteobacteria_Burkholderiales_Oxalobacteraceae_Oxalobacteraceae_bacterium_IMCC9480
A0A3S2UP93	Rubrivivax albus	515	23	507	A0A3S2UP93_Bacteria_Proteobacteria_Betaproteobacteria_Burkholderiales_Rubrivivax_albus
I0HUJ4	Rubrivivax gelatinosus	513	23	507	I0HUJ4_Bacteria_Proteobacteria_Betaproteobacteria_Burkholderiales_Rubrivivax_gelatinosus
A0A0Q4GBP9	Xylophilus sp.	498	11	496	A0A0Q4GBP9_Bacteria_Proteobacteria_Betaproteobacteria_Burkholderiales_Xylophilus_sp._Leaf220
A0A0D6EVG2	Methylopumilus planktonicus	489	6	488	A0A0D6EVG2_Bacteria_Proteobacteria_Betaproteobacteria_Nitrosomonadales_Methylophilaceae_Candidatus_Methylopumilus_planktonicus
A0A0B7ISR7	Methylopumilus turicensis	495	6	491	A0A0B7ISR7_Bacteria_Proteobacteria_Betaproteobacteria_Nitrosomonadales_Methylophilaceae_Candidatus_Methylopumilus_turicensis
A0A0H4IXU6	bacterium MBRS-H7	488	4	486	A0A0H4IXU6_Bacteria_Proteobacteria_Betaproteobacteria_Nitrosomonadales_Methylophilales_bacterium_MBRS-H7
A0A1B3LQ97	Methyloversatilis sp.	500	12	496	A0A1B3LQ97_Bacteria_Proteobacteria_Betaproteobacteria_Nitrosomonadales_Sterolibacteriaceae_Methyloversatilis_sp._RAC08
A0A2Z4FHM4	Bradymonas sediminis	523	6	498	A0A2Z4FHM4_Bacteria_Proteobacteria_Deltaproteobacteria_Bradymonadales_Bradymonadaceae_Bradymonas_sediminis
A0A5B8XJ45	bacterium V1718	493	5	489	A0A5B8XJ45_Bacteria_Proteobacteria_Deltaproteobacteria_Bradymonadales_Bradymonadales_bacterium_V1718
A0A5B8XRB0	bacterium V1718	506	4	487	A0A5B8XRB0_Bacteria_Proteobacteria_Deltaproteobacteria_Bradymonadales_Bradymonadales_bacterium_V1718
V4IJ50	Desulfofustis sp.	487	5	486	V4IJ50_Bacteria_Proteobacteria_Deltaproteobacteria_Desulfobacterales_Desulfobulbaceae_uncultured_Desulfofustis_sp._PB-SRB1
A0A2T5R9D7	Geobacter sp.	495	6	492	A0A2T5R9D7_Bacteria_Proteobacteria_Deltaproteobacteria_Desulfuromonadales_Geobacteraceae_Geobacter_sp._DSM_2909
S9Q1Y3	Cystobacter fuscus	485	6	480	S9Q1Y3_Bacteria_Proteobacteria_Deltaproteobacteria_Myxococcales_Archangiaceae_Cystobacter_fuscus
S9NZ48	Cystobacter fuscus	514	8	491	S9NZ48_Bacteria_Proteobacteria_Deltaproteobacteria_Myxococcales_Archangiaceae_Cystobacter_fuscus
S9Q180	Cystobacter fuscus	548	29	525	S9Q180_Bacteria_Proteobacteria_Deltaproteobacteria_Myxococcales_Archangiaceae_Cystobacter_fuscus
A0A2S9YCN5	Enhygromyxa salina	521	24	510	A0A2S9YCN5_Bacteria_Proteobacteria_Deltaproteobacteria_Myxococcales_Enhygromyxa_salina
D0LHS7	Haliangium ochraceum	531	10	502	D0LHS7_Bacteria_Proteobacteria_Deltaproteobacteria_Myxococcales_Kofleriaceae_Haliangium_ochraceum
A0A1L6LPA2	Minicystis rosea	476	1	472	A0A1L6LPA2_Bacteria_Proteobacteria_Deltaproteobacteria_Myxococcales_Minicystis_rosea
Q1DDW5	Myxococcus xanthus	485	6	482	Q1DDW5_Bacteria_Proteobacteria_Deltaproteobacteria_Myxococcales_Myxococcaceae_Myxococcus_xanthus
Q1DDW7	Myxococcus xanthus	517	10	493	Q1DDW7_Bacteria_Proteobacteria_Deltaproteobacteria_Myxococcales_Myxococcaceae_Myxococcus_xanthus
Q1CX18	Myxococcus xanthus	529	11	509	Q1CX18_Bacteria_Proteobacteria_Deltaproteobacteria_Myxococcales_Myxococcaceae_Myxococcus_xanthus
Q1D543	Myxococcus xanthus	510	24	507	Q1D543_Bacteria_Proteobacteria_Deltaproteobacteria_Myxococcales_Myxococcaceae_Myxococcus_xanthus
A0A4Q5XEP2	Myxococcales bacterium	510	11	505	A0A4Q5XEP2_Bacteria_Proteobacteria_Deltaproteobacteria_Myxococcales_Myxococcales_bacterium
A0A1I1VF34	Nannocystis exedens	508	7	495	A0A1I1VF34_Bacteria_Proteobacteria_Deltaproteobacteria_Myxococcales_Nannocystaceae_Nannocystis_exedens
A0A0K1E8W6	Chondromyces crocatus	489	1	485	A0A0K1E8W6_Bacteria_Proteobacteria_Deltaproteobacteria_Myxococcales_Polyangiaceae_Chondromyces_crocatus
A0A4U1HIV0	Polyangium sp.	499	10	495	A0A4U1HIV0_Bacteria_Proteobacteria_Deltaproteobacteria_Myxococcales_Polyangiaceae_Polyangium_sp._SDU3-1
A0A0F6WA94	Sandaracinus amylolyticus	534	37	526	A0A0F6WA94_Bacteria_Proteobacteria_Deltaproteobacteria_Myxococcales_Sandaracinaceae_Sandaracinus_amylolyticus
H5TCX7	Glaciecola punicea	491	5	487	H5TCX7_Bacteria_Proteobacteria_Gammaproteobacteria_Alteromonadales_Alteromonadaceae_Glaciecola_punicea
A0A4P7XK47	Hydrocarboniclastica marina	503	14	501	A0A4P7XK47_Bacteria_Proteobacteria_Gammaproteobacteria_Alteromonadales_Alteromonadaceae_Hydrocarboniclastica_marina
A4ACR8	Congregibacter litoralis	508	19	504	A4ACR8_Bacteria_Proteobacteria_Gammaproteobacteria_Cellvibrionales_Halieaceae_Congregibacter_litoralis
F3L4J8	bacterium IMCC3088	495	9	493	F3L4J8_Bacteria_Proteobacteria_Gammaproteobacteria_Cellvibrionales_Halieaceae_Halieaceae_bacterium_IMCC3088
A0A095VV28	Pseudohaliea rubra	509	20	503	A0A095VV28_Bacteria_Proteobacteria_Gammaproteobacteria_Cellvibrionales_Halieaceae_Pseudohaliea_rubra
Q1YU63	proteobacterium HTCC2207	473	4	466	Q1YU63_Bacteria_Proteobacteria_Gammaproteobacteria_Cellvibrionales_Porticoccaceae_gamma_proteobacterium_HTCC2207
A0A4Y8UIG7	bacterium LSUCC0057	498	11	492	A0A4Y8UIG7_Bacteria_Proteobacteria_Gammaproteobacteria_Cellvibrionales_Porticoccaceae_Gammaproteobacteria_bacterium_LSUCC0057
A0YD11	proteobacterium HTCC2143	499	12	493	A0YD11_Bacteria_Proteobacteria_Gammaproteobacteria_Cellvibrionales_Spongiibacteraceae_marine_gamma_proteobacterium_HTCC2143
A0A2K8UIN7	Thiodictyon syntrophicum	512	23	508	A0A2K8UIN7_Bacteria_Proteobacteria_Gammaproteobacteria_Chromatiales_Chromatiaceae_Candidatus_Thiodictyon_syntrophicum
F9U6N5	Thiocapsa marina	509	20	505	F9U6N5_Bacteria_Proteobacteria_Gammaproteobacteria_Chromatiales_Chromatiaceae_Thiocapsa_marina
L0GY62	Thioflavicoccus mobilis	509	20	505	L0GY62_Bacteria_Proteobacteria_Gammaproteobacteria_Chromatiales_Chromatiaceae_Thioflavicoccus_mobilis
A0A1R3W5U4	Ectothiorhodosinus mongolicus	513	21	505	A0A1R3W5U4_Bacteria_Proteobacteria_Gammaproteobacteria_Chromatiales_Ectothiorhodospiraceae_Ectothiorhodosinus_mongolicus
A0A1I4PQB5	Ectothiorhodospira mobilis	491	6	488	A0A1I4PQB5_Bacteria_Proteobacteria_Gammaproteobacteria_Chromatiales_Ectothiorhodospiraceae_Ectothiorhodospira_mobilis
A1WXH1	Halorhodospira halophila	508	19	503	A1WXH1_Bacteria_Proteobacteria_Gammaproteobacteria_Chromatiales_Ectothiorhodospiraceae_Halorhodospira_halophila
R4V571	Spiribacter salinus	486	4	483	R4V571_Bacteria_Proteobacteria_Gammaproteobacteria_Chromatiales_Ectothiorhodospiraceae_Spiribacter_salinus
G4E3G6	Thiorhodospira sibirica	509	20	504	G4E3G6_Bacteria_Proteobacteria_Gammaproteobacteria_Chromatiales_Ectothiorhodospiraceae_Thiorhodospira_sibirica
A0A0J8YHR2	Frankliniella occidentalis	493	4	491	A0A0J8YHR2_Bacteria_Proteobacteria_Gammaproteobacteria_Enterobacterales_bacteria_symbiont_BFo2_of_Frankliniella_occidentalis
H5V4V2	Atlantibacter hermannii	492	4	491	H5V4V2_Bacteria_Proteobacteria_Gammaproteobacteria_Enterobacterales_Enterobacteriaceae_Atlantibacter_hermannii
U3TT82	stali symbiont	493	5	491	U3TT82_Bacteria_Proteobacteria_Gammaproteobacteria_Enterobacterales_Enterobacteriaceae_Plautia_stali_symbiont
Q7MZF0	Photorhabdus laumondii	493	4	492	Q7MZF0_Bacteria_Proteobacteria_Gammaproteobacteria_Enterobacterales_Morganellaceae_Photorhabdus_laumondii
A0A4Q5V6M8	Gammaproteobacteria bacterium	490	5	488	A0A4Q5V6M8_Bacteria_Proteobacteria_Gammaproteobacteria_Gammaproteobacteria_bacterium
A0A1B1YUE6	Immundisolibacter cernigliae	494	6	491	A0A1B1YUE6_Bacteria_Proteobacteria_Gammaproteobacteria_Immundisolibacterales_Immundisolibacteraceae_Immundisolibacter_cernigliae
A0A0W0TPG1	Legionella geestiana	494	4	488	A0A0W0TPG1_Bacteria_Proteobacteria_Gammaproteobacteria_Legionellales_Legionellaceae_Legionella_geestiana
A0A1R4H816	Crenothrix polyspora	506	7	494	A0A1R4H816_Bacteria_Proteobacteria_Gammaproteobacteria_Methylococcales_Crenotrichaceae_Crenothrix_polyspora
G3IY33	Methylobacter tundripaludum	511	8	494	G3IY33_Bacteria_Proteobacteria_Gammaproteobacteria_Methylococcales_Methylococcaceae_Methylobacter_tundripaludum
V5C2V5	Methyloglobulus morosus	506	7	493	V5C2V5_Bacteria_Proteobacteria_Gammaproteobacteria_Methylococcales_Methylococcaceae_Methyloglobulus_morosus
A0A1Z4C120	Methylovulum psychrotolerans	501	7	493	A0A1Z4C120_Bacteria_Proteobacteria_Gammaproteobacteria_Methylococcales_Methylococcaceae_Methylovulum_psychrotolerans
A0A240URU2	Kushneria marisflavi	489	4	486	A0A240URU2_Bacteria_Proteobacteria_Gammaproteobacteria_Oceanospirillales_Halomonadaceae_Kushneria_marisflavi
F6AD52	Pseudomonas fulva	496	7	495	F6AD52_Bacteria_Proteobacteria_Gammaproteobacteria_Pseudomonadales_Pseudomonadaceae_Pseudomonas_fulva
A0A3A5J5E0	Salinisphaera sp.	528	28	521	A0A3A5J5E0_Bacteria_Proteobacteria_Gammaproteobacteria_Salinisphaerales_Salinisphaeraceae_Salinisphaera_sp._Q1T1-3
A0A3A5J047	Salinisphaera sp.	494	5	489	A0A3A5J047_Bacteria_Proteobacteria_Gammaproteobacteria_Salinisphaerales_Salinisphaeraceae_Salinisphaera_sp._Q1T1-3
A0A1C3EIC8	Enterovibrio pacificus	496	4	489	A0A1C3EIC8_Bacteria_Proteobacteria_Gammaproteobacteria_Vibrionales_Vibrionaceae_Enterovibrio_pacificus
Q6MMB2	Bdellovibrio bacteriovorus	495	7	494	Q6MMB2_Bacteria_Proteobacteria_Oligoflexia_Bdellovibrionales_Bdellovibrionaceae_Bdellovibrio_bacteriovorus
A0A1Y6BHM2	Pseudobacteriovorax antillogorgiicola	493	4	489	A0A1Y6BHM2_Bacteria_Proteobacteria_Oligoflexia_Oligoflexales_Pseudobacteriovoracaceae_Pseudobacteriovorax_antillogorgiicola
A0A1L4D1I1	Silvanigrella aquatica	513	6	496	A0A1L4D1I1_Bacteria_Proteobacteria_Oligoflexia_Silvanigrellales_Silvanigrellaceae_Silvanigrella_aquatica
A0A4Q6AET7	Proteobacteria bacterium	374	3	374	A0A4Q6AET7_Bacteria_Proteobacteria_Proteobacteria_bacterium
A0A259TZM0	Rubricoccus marinus	539	32	528	A0A259TZM0_Bacteria_Rhodothermaeota_Rhodothermia_Rhodothermales_Rubricoccaceae_Rubricoccus_marinus
A0A1N6RCM3	Alkalispirochaeta americana	499	4	497	A0A1N6RCM3_Bacteria_Spirochaetes_Spirochaetia_Spirochaetales_Spirochaetaceae_Alkalispirochaeta_americana
H9UJM7	Spirochaeta africana	490	5	487	H9UJM7_Bacteria_Spirochaetes_Spirochaetia_Spirochaetales_Spirochaetaceae_Spirochaeta_africana
A0A0A0X1X9	Treponema sp.	503	4	496	A0A0A0X1X9_Bacteria_Spirochaetes_Spirochaetia_Spirochaetales_Spirochaetaceae_Treponema_sp._OMZ_838
A9NE47	Acholeplasma laidlawii	495	5	494	A9NE47_Bacteria_Tenericutes_Mollicutes_Acholeplasmatales_Acholeplasmataceae_Acholeplasma_laidlawii
D1CGS8	Thermobaculum terrenum	490	5	486	D1CGS8_Bacteria_Thermobaculum_terrenum
A0A2T6DES0	bacterium LW23	519	33	516	A0A2T6DES0_Bacteria_Verrucomicrobia_Verrucomicrobia_bacterium_LW23
A0A1M6STN4	Rubritalea squalenifaciens	507	6	493	A0A1M6STN4_Bacteria_Verrucomicrobia_Verrucomicrobiae_Verrucomicrobiales_Rubritaleaceae_Rubritalea_squalenifaciens
A0A366H304	Roseimicrobium gellanilyticum	494	7	493	A0A366H304_Bacteria_Verrucomicrobia_Verrucomicrobiae_Verrucomicrobiales_Verrucomicrobiaceae_Roseimicrobium_gellanilyticum
A0A4Q2YHF5	Verrucomicrobiaceae bacterium	524	5	495	A0A4Q2YHF5_Bacteria_Verrucomicrobia_Verrucomicrobiae_Verrucomicrobiales_Verrucomicrobiaceae_Verrucomicrobiaceae_bacterium
A0A1H2DSC9	Verrucomicrobium sp.	506	4	497	A0A1H2DSC9_Bacteria_Verrucomicrobia_Verrucomicrobiae_Verrucomicrobiales_Verrucomicrobiaceae_Verrucomicrobium_sp._GAS474
A0A257LY08	bacterium VVV1	445	6	444	A0A257LY08_Bacteria_Verrucomicrobia_Verrucomicrobiae_Verrucomicrobiales_Verrucomicrobiales_bacterium_VVV1
A0A0L0DT58	Thecamonas trahens	1458	29	522	A0A0L0DT58_Eukaryota_Apusomonadidae_Thecamonas_trahens
T1JSP5	Tetranychus urticae	538	12	510	T1JSP5_Eukaryota_Arthropoda_Arachnida_Trombidiformes_Tetranychidae_Tetranychus_urticae
T1KHL5	Tetranychus urticae	516	14	512	T1KHL5_Eukaryota_Arthropoda_Arachnida_Trombidiformes_Tetranychidae_Tetranychus_urticae
A0A443SAE4	Leptotrombidium deliense	508	7	504	A0A443SAE4_Eukaryota_Arthropoda_Arachnida_Trombidiformes_Trombiculidae_Leptotrombidium_deliense
A0A443RCG3	Dinothrombium tinctorium	529	5	500	A0A443RCG3_Eukaryota_Arthropoda_Arachnida_Trombidiformes_Trombidiidae_Dinothrombium_tinctorium
D5K775	Acyrthosiphon pisum	531	6	493	D5K775_Eukaryota_Arthropoda_Insecta_Hemiptera_Aphididae_Acyrthosiphon_pisum
F9XQI3	Zymoseptoria tritici	612	13	550	F9XQI3_Eukaryota_Ascomycota_Dothideomycetes_Capnodiales_Mycosphaerellaceae_Zymoseptoria_tritici
A0A2K1QX02	Sphaceloma murrayae	646	7	504	A0A2K1QX02_Eukaryota_Ascomycota_Dothideomycetes_Myriangiales_Elsinoaceae_Sphaceloma_murrayae
A0A2K1QX02	Sphaceloma murrayae	646	546	584	A0A2K1QX02_Eukaryota_Ascomycota_Dothideomycetes_Myriangiales_Elsinoaceae_Sphaceloma_murrayae
A0A177CHW9	Paraphaeosphaeria sporulosa	582	10	517	A0A177CHW9_Eukaryota_Ascomycota_Dothideomycetes_Pleosporales_Didymosphaeriaceae_Paraphaeosphaeria_sporulosa
A0A370JVN7	Venturia inaequalis	622	10	515	A0A370JVN7_Eukaryota_Ascomycota_Dothideomycetes_Venturiales_Venturiaceae_Venturia_inaequalis
A0A0D1WK01	Exophiala mesophila	556	7	508	A0A0D1WK01_Eukaryota_Ascomycota_Eurotiomycetes_Chaetothyriales_Herpotrichiellaceae_Exophiala_mesophila
A0A2I2GER5	Aspergillus steynii	498	6	494	A0A2I2GER5_Eukaryota_Ascomycota_Eurotiomycetes_Eurotiales_Aspergillaceae_Aspergillus_steynii
A0A2I2GJZ7	Aspergillus steynii	531	10	501	A0A2I2GJZ7_Eukaryota_Ascomycota_Eurotiomycetes_Eurotiales_Aspergillaceae_Aspergillus_steynii
W9BZH6	Sclerotinia borealis	597	10	521	W9BZH6_Eukaryota_Ascomycota_Leotiomycetes_Helotiales_Sclerotiniaceae_Sclerotinia_borealis
S8ARQ7	Dactylellina haptotyla	567	10	513	S8ARQ7_Eukaryota_Ascomycota_Orbiliomycetes_Orbiliales_Orbiliaceae_Dactylellina_haptotyla
U4LPT9	Pyronema omphalodes	549	11	505	U4LPT9_Eukaryota_Ascomycota_Pezizomycetes_Pezizales_Pyronemataceae_Pyronema_omphalodes
A0A0E9NJR7	Saitoella complicata	1017	476	970	A0A0E9NJR7_Eukaryota_Ascomycota_Saitoella_complicata
N4W0J7	Colletotrichum orbiculare	579	11	515	N4W0J7_Eukaryota_Ascomycota_Sordariomycetes_Glomerellales_Glomerellaceae_Colletotrichum_orbiculare
A0A1C3YMK0	Fusarium graminearum	574	11	524	A0A1C3YMK0_Eukaryota_Ascomycota_Sordariomycetes_Hypocreales_Nectriaceae_Fusarium_graminearum
A0A2C5XX18	Ophiocordyceps australis	554	20	515	A0A2C5XX18_Eukaryota_Ascomycota_Sordariomycetes_Hypocreales_Ophiocordycipitaceae_Ophiocordyceps_australis
A0A369GKH1	Ophiocordyceps sp.	NA	NA	NA	A0A369GKH1_Eukaryota_Ascomycota_Sordariomycetes_Hypocreales_Ophiocordycipitaceae_Ophiocordyceps_sp.__camponoti-leonardi_
A0A1Y2FJV7	Protomyces lactucaedebilis	522	11	508	A0A1Y2FJV7_Eukaryota_Ascomycota_Taphrinomycetes_Taphrinales_Protomycetaceae_Protomyces_lactucaedebilis
A0A165AH32	Xylona heveae	569	10	518	A0A165AH32_Eukaryota_Ascomycota_Xylonomycetes_Xylonales_Xylonaceae_Xylona_heveae
CAMPEP0113606004	Cylindrotheca closterium	420	44	415	CAMPEP0113606004_Eukaryota_Bacillariophyta_Bacillariophyceae_Bacillariales_Bacillariaceae_Cylindrotheca_closterium
CAMPEP0170780192	Fragilariopsis kerguelensis	685	69	674	CAMPEP0170780192_Eukaryota_Bacillariophyta_Bacillariophyceae_Bacillariales_Bacillariaceae_Fragilariopsis_kerguelensis
CAMPEP0116144838	Pseudo-nitzschia arenysensis	655	83	644	CAMPEP0116144838_Eukaryota_Bacillariophyta_Bacillariophyceae_Bacillariales_Bacillariaceae_Pseudo-nitzschia_arenysensis
CAMPEP0168165984	Pseudo-nitzschia australis	594	32	588	CAMPEP0168165984_Eukaryota_Bacillariophyta_Bacillariophyceae_Bacillariales_Bacillariaceae_Pseudo-nitzschia_australis
CAMPEP0113472776	Bacillariales Bacillariaceae	504	2	499	CAMPEP0113472776_Eukaryota_Bacillariophyta_Bacillariophyceae_Bacillariales_Bacillariaceae_
CAMPEP0172473010	Amphiprora paludosa	469	9	455	CAMPEP0172473010_Eukaryota_Bacillariophyta_Bacillariophyceae_Naviculales_Amphipleuraceae_Amphiprora_paludosa
CAMPEP0168736480	Naviculales Amphipleuraceae	676	93	668	CAMPEP0168736480_Eukaryota_Bacillariophyta_Bacillariophyceae_Naviculales_Amphipleuraceae_
B5Y4Q5	Phaeodactylum tricornutum	696	124	684	B5Y4Q5_Eukaryota_Bacillariophyta_Bacillariophyceae_Naviculales_Phaeodactylaceae_Phaeodactylum_tricornutum
CAMPEP0170662782	Amphora coffeiformis	617	41	602	CAMPEP0170662782_Eukaryota_Bacillariophyta_Bacillariophyceae_Thalassiophysales_Catenulaceae_Amphora_coffeiformis
CAMPEP0172429614	Aulacoseira subarctica	510	3	506	CAMPEP0172429614_Eukaryota_Bacillariophyta_Coscinodiscophyceae_Aulacoseiraceae_Aulacoseira_subarctica
CAMPEP0198306342	Attheya septentrionalis	549	14	544	CAMPEP0198306342_Eukaryota_Bacillariophyta_Coscinodiscophyceae_Chaetocerotales_Attheyaceae_Attheya_septentrionalis
CAMPEP0195470220	Chaetoceros neogracilis	1354	294	776	CAMPEP0195470220_Eukaryota_Bacillariophyta_Coscinodiscophyceae_Chaetocerotales_Chaetocerotaceae_Chaetoceros_neogracilis
CAMPEP0195470220	Chaetoceros neogracilis	1354	1235	1348	CAMPEP0195470220_Eukaryota_Bacillariophyta_Coscinodiscophyceae_Chaetocerotales_Chaetocerotaceae_Chaetoceros_neogracilis
CAMPEP0119450124	Chaetoceros neogracilis	625	72	625	CAMPEP0119450124_Eukaryota_Bacillariophyta_Coscinodiscophyceae_Chaetocerotales_Chaetocerotaceae_Chaetoceros_neogracilis
CAMPEP0194291442	Corethron pennatum	397	21	388	CAMPEP0194291442_Eukaryota_Bacillariophyta_Coscinodiscophyceae_Corethrales_Corethraceae_Corethron_pennatum
CAMPEP0116045540	Leptocylindrus danicus	643	41	632	CAMPEP0116045540_Eukaryota_Bacillariophyta_Coscinodiscophyceae_Leptocylindrales_Leptocylindraceae_Leptocylindrus_danicus
CAMPEP0116049860	Leptocylindrus danicus	582	10	576	CAMPEP0116049860_Eukaryota_Bacillariophyta_Coscinodiscophyceae_Leptocylindrales_Leptocylindraceae_Leptocylindrus_danicus
CAMPEP0184874000	Dactyliosolen fragilissimus	707	132	699	CAMPEP0184874000_Eukaryota_Bacillariophyta_Coscinodiscophyceae_Rhizosoleniales_Rhizosoleniaceae_Dactyliosolen_fragilissimus
CAMPEP0194418644	Proboscia alata	622	30	619	CAMPEP0194418644_Eukaryota_Bacillariophyta_Coscinodiscophyceae_Rhizosoleniales_Rhizosoleniaceae_Proboscia_alata
CAMPEP0201720822	Skeletonema japonicum	553	108	548	CAMPEP0201720822_Eukaryota_Bacillariophyta_Coscinodiscophyceae_Thalassiosirales_Skeletonemataceae_Skeletonema_japonicum
CAMPEP0172294390	Cyclotella meneghiniana	662	75	653	CAMPEP0172294390_Eukaryota_Bacillariophyta_Coscinodiscophyceae_Thalassiosirales_Stephanodiscaceae_Cyclotella_meneghiniana
CAMPEP0203265524	Conticribra weissflogii	641	70	638	CAMPEP0203265524_Eukaryota_Bacillariophyta_Coscinodiscophyceae_Thalassiosirales_Thalassiosiraceae_Conticribra_weissflogii
CAMPEP0172305308	Detonula confervacea	639	45	633	CAMPEP0172305308_Eukaryota_Bacillariophyta_Coscinodiscophyceae_Thalassiosirales_Thalassiosiraceae_Detonula_confervacea
CAMPEP0184411904	Thalassiosira minuscula	1882	18	509	CAMPEP0184411904_Eukaryota_Bacillariophyta_Coscinodiscophyceae_Thalassiosirales_Thalassiosiraceae_Thalassiosira_minuscula
CAMPEP0206737182	Thalassiosira oceanica	642	64	635	CAMPEP0206737182_Eukaryota_Bacillariophyta_Coscinodiscophyceae_Thalassiosirales_Thalassiosiraceae_Thalassiosira_oceanica
CAMPEP0181129808	Thalassiosirales Thalassiosiraceae	638	57	637	CAMPEP0181129808_Eukaryota_Bacillariophyta_Coscinodiscophyceae_Thalassiosirales_Thalassiosiraceae_
CAMPEP0116849598	Astrosyne radiata	620	56	614	CAMPEP0116849598_Eukaryota_Bacillariophyta_Fragilariophyceae_Cyclophorales_Cyclophoraceae_Astrosyne_radiata
CAMPEP0202510524	Fragilariales Staurosiraceae	582	27	577	CAMPEP0202510524_Eukaryota_Bacillariophyta_Fragilariophyceae_Fragilariales_Staurosiraceae_
CAMPEP0194225672	Thalassionema nitzschioides	574	11	568	CAMPEP0194225672_Eukaryota_Bacillariophyta_Fragilariophyceae_Thalassionemales_Thalassionemataceae_Thalassionema_nitzschioides
CAMPEP0178657020	Extubocellulus spinifer	628	50	626	CAMPEP0178657020_Eukaryota_Bacillariophyta_Mediophyceae_Cymatosirales_Cymatosiraceae_Extubocellulus_spinifer
CAMPEP0181023630	Minutocellus polymorphus	529	11	522	CAMPEP0181023630_Eukaryota_Bacillariophyta_Mediophyceae_Cymatosirales_Cymatosiraceae_Minutocellus_polymorphus
CAMPEP0180916794	Ditylum brightwellii	660	42	649	CAMPEP0180916794_Eukaryota_Bacillariophyta_Mediophyceae_Lithodesmiales_Lithodesmiaceae_Ditylum_brightwellii
CAMPEP0183301450	Trieres chinensis	466	10	456	CAMPEP0183301450_Eukaryota_Bacillariophyta_Mediophyceae_Triceratiales_Triceratiaceae_Trieres_chinensis
A0A166IQN5	Peniophora sp.	566	9	513	A0A166IQN5_Eukaryota_Basidiomycota_Agaricomycetes_Russulales_Peniophoraceae_Peniophora_sp._CONT
A0A164RS64	Sistotremastrum niveocremeum	559	12	510	A0A164RS64_Eukaryota_Basidiomycota_Agaricomycetes_Trechisporales_Hydnodontaceae_Sistotremastrum_niveocremeum
M5FQR8	Dacryopinax primogenitus	625	7	518	M5FQR8_Eukaryota_Basidiomycota_Dacrymycetes_Dacrymycetales_Dacrymycetaceae_Dacryopinax_primogenitus
A0A316ZHR7	Tilletiopsis washingtonensis	550	13	520	A0A316ZHR7_Eukaryota_Basidiomycota_Exobasidiomycetes_Entylomatales_Tilletiopsis_washingtonensis
A0A066WEW3	Tilletiaria anomala	552	2	491	A0A066WEW3_Eukaryota_Basidiomycota_Exobasidiomycetes_Georgefischeriales_Tilletiariaceae_Tilletiaria_anomala
A0A316UHY4	Pseudomicrostroma glucosiphilum	593	23	526	A0A316UHY4_Eukaryota_Basidiomycota_Exobasidiomycetes_Microstromatales_Pseudomicrostroma_glucosiphilum
U5HEP2	Microbotryum lychnidis-dioicae	577	14	512	U5HEP2_Eukaryota_Basidiomycota_Microbotryomycetes_Microbotryales_Microbotryaceae_Microbotryum_lychnidis-dioicae
G7E4C8	Mixia osmundae	619	16	540	G7E4C8_Eukaryota_Basidiomycota_Mixiomycetes_Mixiales_Mixiaceae_Mixia_osmundae
A0A2N5VV19	Puccinia coronata	579	15	516	A0A2N5VV19_Eukaryota_Basidiomycota_Pucciniomycetes_Pucciniales_Pucciniaceae_Puccinia_coronata
A0A4Q1BQI0	Tremella mesenterica	607	16	528	A0A4Q1BQI0_Eukaryota_Basidiomycota_Tremellomycetes_Tremellales_Tremellaceae_Tremella_mesenterica
A0A0D1DYU7	Ustilago maydis	609	32	541	A0A0D1DYU7_Eukaryota_Basidiomycota_Ustilaginomycetes_Ustilaginales_Ustilaginaceae_Ustilago_maydis
CAMPEP0171536966	Aurantiochytrium limacinum	1194	NA	NA	CAMPEP0171536966_Eukaryota_Bigyra_Labyrinthulomycetes_Thraustochytriaceae_Aurantiochytrium_limacinum
A0A3Q9W8X2	Aurantiochytrium sp.	1268	54	553	A0A3Q9W8X2_Eukaryota_Bigyra_Labyrinthulomycetes_Thraustochytriaceae_Aurantiochytrium_sp._KH105
A0A3Q9WAL0	Aurantiochytrium sp.	1268	54	552	A0A3Q9WAL0_Eukaryota_Bigyra_Labyrinthulomycetes_Thraustochytriaceae_Aurantiochytrium_sp._KH105
A0A2R5GF32	Hondaea fermentalgiana	836	54	553	A0A2R5GF32_Eukaryota_Bigyra_Labyrinthulomycetes_Thraustochytriaceae_Hondaea_fermentalgiana
Schag101501	Schizochytrium aggregatum	1425	31	529	Schag101501_Eukaryota_Bigyra_Labyrinthulomycetes_Thraustochytriaceae_Schizochytrium_aggregatum
A0A0L0SUK9	Allomyces macrogynus	571	24	523	A0A0L0SUK9_Eukaryota_Blastocladiomycota_Blastocladiomycetes_Blastocladiales_Blastocladiaceae_Allomyces_macrogynus
A0A1Y2HHM8	Catenaria anguillulae	498	2	455	A0A1Y2HHM8_Eukaryota_Blastocladiomycota_Blastocladiomycetes_Blastocladiales_Catenariaceae_Catenaria_anguillulae
CAMPEP0118596178	Amorphochlora amoebiformis	445	5	441	CAMPEP0118596178_Eukaryota_Cercozoa_Chlorarachniophyceae_Amorphochlora_amoebiformis
CAMPEP0114191842	Bigelowiella natans	609	79	603	CAMPEP0114191842_Eukaryota_Cercozoa_Chlorarachniophyceae_Bigelowiella_natans
CAMPEP0114486816	Chlorarachnion reptans	696	143	693	CAMPEP0114486816_Eukaryota_Cercozoa_Chlorarachniophyceae_Chlorarachnion_reptans
CAMPEP0184493526	Chlorarachniophyceae sp.	641	113	633	CAMPEP0184493526_Eukaryota_Cercozoa_Chlorarachniophyceae_Chlorarachniophyceae_sp._BC52
CAMPEP0114069494	Lotharella globosa	523	12	514	CAMPEP0114069494_Eukaryota_Cercozoa_Chlorarachniophyceae_Lotharella_globosa
CAMPEP0117660548	Tetraselmis astigmatica	523	22	520	CAMPEP0117660548_Eukaryota_Chlorophyta_Chlorodendrophyceae_Chlorodendrales_Chlorodendraceae_Tetraselmis_astigmatica
A0A2K3D6V1	Chlamydomonas reinhardtii	1120	578	1116	A0A2K3D6V1_Eukaryota_Chlorophyta_Chlorophyceae_Chlamydomonadales_Chlamydomonadaceae_Chlamydomonas_reinhardtii
A0A5B8MX89	Chloropicon primus	532	7	530	A0A5B8MX89_Eukaryota_Chlorophyta_Chloropicophyceae_Chloropicales_Chloropicaceae_Chloropicon_primus
CAMPEP0183796568	Crustomastix stigmatica	568	39	563	CAMPEP0183796568_Eukaryota_Chlorophyta_Mamiellophyceae_Dolichomastigales_Crustomastigaceae_Crustomastix_stigmatica
CAMPEP0197589470	Mamiellaceae sp.	611	70	604	CAMPEP0197589470_Eukaryota_Chlorophyta_Mamiellophyceae_Mamiellaceae_sp._RCC2288
CAMPEP0196273090	Prasinococcus capsulatus	606	61	593	CAMPEP0196273090_Eukaryota_Chlorophyta_Palmophyllophyceae_Prasinococcales_Prasinococcaceae_Prasinococcus_capsulatus
CAMPEP0195561762	Prasinoderma coloniale	528	2	524	CAMPEP0195561762_Eukaryota_Chlorophyta_Palmophyllophyceae_Prasinococcales_Prasinococcaceae_Prasinoderma_coloniale
CAMPEP0197503664	prasinophyte sp.	527	2	526	CAMPEP0197503664_Eukaryota_Chlorophyta_prasinophyte_sp._RCC997
CAMPEP0197473418	prasinophyte sp.	503	5	502	CAMPEP0197473418_Eukaryota_Chlorophyta_prasinophyte_sp._RCC997
CAMPEP0198711612	Pycnococcus provasolii	626	77	622	CAMPEP0198711612_Eukaryota_Chlorophyta_Pycnococcaceae_Pycnococcus_provasolii
CAMPEP0114263134	Pyramimonas parkeae	628	90	622	CAMPEP0114263134_Eukaryota_Chlorophyta_Pyramimonadales_Pyramimonadaceae_Pyramimonas_parkeae
E1Z5T6	Chlorella variabilis	546	31	534	E1Z5T6_Eukaryota_Chlorophyta_Trebouxiophyceae_Chlorellales_Chlorellaceae_Chlorella_variabilis
CAMPEP0184575330	Chromerida sp.	650	67	607	CAMPEP0184575330_Eukaryota_Chromerida_sp._RM11
CAMPEP0184581230	Chromerida sp.	625	67	190	CAMPEP0184581230_Eukaryota_Chromerida_sp._RM11
CAMPEP0184581230	Chromerida sp.	625	168	582	CAMPEP0184581230_Eukaryota_Chromerida_sp._RM11
CAMPEP0119045336	Chromulinales Chromulinaceae	589	39	558	CAMPEP0119045336_Eukaryota_Chrysophyceae_Chromulinales_Chromulinaceae_
A0A507FEJ0	Chytriomyces confervae	555	10	505	A0A507FEJ0_Eukaryota_Chytridiomycota_Chytridiomycetes_Chytridiales_Chytriomycetaceae_Chytriomyces_confervae
A0A507C1Y1	Synchytrium microbalum	551	15	502	A0A507C1Y1_Eukaryota_Chytridiomycota_Chytridiomycetes_Synchytriales_Synchytriaceae_Synchytrium_microbalum
CAMPEP0173464016	Hemiselmis rufescens	483	8	460	CAMPEP0173464016_Eukaryota_Cryptophyta_Cryptomonadales_Hemiselmidaceae_Hemiselmis_rufescens
CAMPEP0180120342	Cryptophyta sp.	518	9	499	CAMPEP0180120342_Eukaryota_Cryptophyta_Cryptophyta_sp._CCMP2293
CAMPEP0180265460	Cryptophyta sp.	844	9	498	CAMPEP0180265460_Eukaryota_Cryptophyta_Cryptophyta_sp._CCMP2293
CAMPEP0206240692	Chroomonas mesostigmatica	539	35	495	CAMPEP0206240692_Eukaryota_Cryptophyta_Pyrenomonadales_Chroomonadaceae_Chroomonas_mesostigmatica
CAMPEP0206212500	Chroomonas mesostigmatica	489	16	487	CAMPEP0206212500_Eukaryota_Cryptophyta_Pyrenomonadales_Chroomonadaceae_Chroomonas_mesostigmatica
CAMPEP0113801180	Guillardia theta	550	21	506	CAMPEP0113801180_Eukaryota_Cryptophyta_Pyrenomonadales_Geminigeraceae_Guillardia_theta
CAMPEP0113779182	Guillardia theta	421	8	420	CAMPEP0113779182_Eukaryota_Cryptophyta_Pyrenomonadales_Geminigeraceae_Guillardia_theta
CAMPEP0113805394	Guillardia theta	474	9	474	CAMPEP0113805394_Eukaryota_Cryptophyta_Pyrenomonadales_Geminigeraceae_Guillardia_theta
CAMPEP0169500550	Hanusia phi	554	25	510	CAMPEP0169500550_Eukaryota_Cryptophyta_Pyrenomonadales_Geminigeraceae_Hanusia_phi
CAMPEP0177712076	Rhodomonas lens	548	16	507	CAMPEP0177712076_Eukaryota_Cryptophyta_Pyrenomonadales_Pyrenomonadaceae_Rhodomonas_lens
CAMPEP0172653202	Pseudopedinella elastica	728	69	463	CAMPEP0172653202_Eukaryota_Dictyochophyceae_Pedinellales_Pseudopedinella_elastica
CAMPEP0172653202	Pseudopedinella elastica	728	514	673	CAMPEP0172653202_Eukaryota_Dictyochophyceae_Pedinellales_Pseudopedinella_elastica
CAMPEP0118988434	Rhizochromulina marina	545	27	544	CAMPEP0118988434_Eukaryota_Dictyochophyceae_Rhizochromulinales_Rhizochromulina_marina
CAMPEP0180748468	Azadinium spinosum	668	126	666	CAMPEP0180748468_Eukaryota_Dinophyceae_Gonyaulacales_Amphidomataceae_Azadinium_spinosum
CAMPEP0206582088	Crypthecodinium cohnii	690	144	682	CAMPEP0206582088_Eukaryota_Dinophyceae_Gonyaulacales_Crypthecodiniaceae_Crypthecodinium_cohnii
CAMPEP0179107822	Pyrodinium bahamense	616	26	568	CAMPEP0179107822_Eukaryota_Dinophyceae_Gonyaulacales_Goniodomataceae_Pyrodinium_bahamense
CAMPEP0175207706	Alexandrium monilatum	695	103	647	CAMPEP0175207706_Eukaryota_Dinophyceae_Gonyaulacales_Gonyaulacaceae_Alexandrium_monilatum
CAMPEP0168411402	Protoceratium reticulatum	533	1	468	CAMPEP0168411402_Eukaryota_Dinophyceae_Gonyaulacales_Gonyaulacaceae_Protoceratium_reticulatum
CAMPEP0118454500	Lingulodinium polyedra	592	1	543	CAMPEP0118454500_Eukaryota_Dinophyceae_Gonyaulacales_Lingulodinium_polyedra
CAMPEP0176550950	Amphidinium carterae	619	85	614	CAMPEP0176550950_Eukaryota_Dinophyceae_Gymnodiniales_Gymnodiniaceae_Amphidinium_carterae
CAMPEP0178414254	Amphidinium massartii	662	101	632	CAMPEP0178414254_Eukaryota_Dinophyceae_Gymnodiniales_Gymnodiniaceae_Amphidinium_massartii
CAMPEP0117592168	Gymnodinium catenatum	675	129	665	CAMPEP0117592168_Eukaryota_Dinophyceae_Gymnodiniales_Gymnodiniaceae_Gymnodinium_catenatum
CAMPEP0170610234	Togula jolla	680	138	676	CAMPEP0170610234_Eukaryota_Dinophyceae_Gymnodiniales_Gymnodiniaceae_Togula_jolla
CAMPEP0194488352	Noctiluca scintillans	857	34	518	CAMPEP0194488352_Eukaryota_Dinophyceae_Noctilucales_Noctilucaceae_Noctiluca_scintillans
CAMPEP0204457182	Oxyrrhis marina	636	23	512	CAMPEP0204457182_Eukaryota_Dinophyceae_Oxyrrhinales_Oxyrrhinaceae_Oxyrrhis_marina
CAMPEP0198615676	Brandtodinium nutricula	591	31	586	CAMPEP0198615676_Eukaryota_Dinophyceae_Peridiniales_Endodiniaceae_Brandtodinium_nutricula
CAMPEP0198046778	Heterocapsa arctica	594	54	586	CAMPEP0198046778_Eukaryota_Dinophyceae_Peridiniales_Heterocapsaceae_Heterocapsa_arctica
CAMPEP0176175826	Kryptoperidinium foliaceum	589	17	562	CAMPEP0176175826_Eukaryota_Dinophyceae_Peridiniales_Kryptoperidiniaceae_Kryptoperidinium_foliaceum
CAMPEP0176685116	Prorocentrum minimum	555	18	540	CAMPEP0176685116_Eukaryota_Dinophyceae_Prorocentrales_Prorocentraceae_Prorocentrum_minimum
CAMPEP0197674616	Pelagodinium beii	396	28	389	CAMPEP0197674616_Eukaryota_Dinophyceae_Suessiales_Suessiaceae_Pelagodinium_beii
CAMPEP0115065778	Polarella glacialis	715	124	653	CAMPEP0115065778_Eukaryota_Dinophyceae_Suessiales_Suessiaceae_Polarella_glacialis
CAMPEP0202518872	Cladocopium sp.	604	64	595	CAMPEP0202518872_Eukaryota_Dinophyceae_Suessiales_Symbiodiniaceae_Cladocopium_sp._clade_C
CAMPEP0181414498	Symbiodinium sp.	441	2	440	CAMPEP0181414498_Eukaryota_Dinophyceae_Suessiales_Symbiodiniaceae_Symbiodinium_sp._CCMP421
CAMPEP0196865912	Symbiodinium sp.	653	109	643	CAMPEP0196865912_Eukaryota_Dinophyceae_Suessiales_Symbiodiniaceae_Symbiodinium_sp._clade_A
CAMPEP0169634262	Symbiodinium sp.	565	31	560	CAMPEP0169634262_Eukaryota_Dinophyceae_Suessiales_Symbiodiniaceae_Symbiodinium_sp._Mp
CAMPEP0183594578	Apocalathium aciculiferum	607	1	541	CAMPEP0183594578_Eukaryota_Dinophyceae_Thoracosphaerales_Thoracosphaeraceae_Apocalathium_aciculiferum
CAMPEP0177489170	cf. hangoei	657	51	591	CAMPEP0177489170_Eukaryota_Dinophyceae_Thoracosphaerales_Thoracosphaeraceae_Scrippsiella_cf._hangoei
CAMPEP0115241632	Scrippsiella trochoidea	690	130	671	CAMPEP0115241632_Eukaryota_Dinophyceae_Thoracosphaerales_Thoracosphaeraceae_Scrippsiella_trochoidea
A0A2P6NFU2	Planoprotostelium fungivorum	1412	875	1368	A0A2P6NFU2_Eukaryota_Evosea_Variosea_Cavosteliida_Cavosteliaceae_Planoprotostelium_fungivorum
A0A2P6NYE5	Planoprotostelium fungivorum	1439	945	1435	A0A2P6NYE5_Eukaryota_Evosea_Variosea_Cavosteliida_Cavosteliaceae_Planoprotostelium_fungivorum
CAMPEP0114640260	Sorites sp.	542	2	533	CAMPEP0114640260_Eukaryota_Foraminifera_Miliolida_Soritidae_Sorites_sp.
A0A0S6X9B6	fungal sp.	578	4	431	A0A0S6X9B6_Eukaryota_fungal_sp._No.11243
A0A0S6X9B6	fungal sp.	578	473	511	A0A0S6X9B6_Eukaryota_fungal_sp._No.11243
CAMPEP0184650758	Gloeochaete wittrockiana	573	61	569	CAMPEP0184650758_Eukaryota_Glaucocystophyceae_Gloeochaetales_Gloeochaetaceae_Gloeochaete_wittrockiana
CAMPEP0196663342	Eukaryota Glaucocystophyceae	567	58	564	CAMPEP0196663342_Eukaryota_Glaucocystophyceae_
CAMPEP0182219530	Emiliania huxleyi	559	16	555	CAMPEP0182219530_Eukaryota_Haptista_Haptophyta_Isochrysidales_Noelaerhabdaceae_Emiliania_huxleyi
CAMPEP0113231324	Prymnesium parvum	592	13	588	CAMPEP0113231324_Eukaryota_Haptista_Haptophyta_Prymnesiales_Prymnesiaceae_Prymnesium_parvum
CAMPEP0117437636	Percolomonas cosmopolitus	1573	1025	1525	CAMPEP0117437636_Eukaryota_Heterolobosea_Percolomonas_cosmopolitus
D2VRP7	Naegleria gruberi	518	6	504	D2VRP7_Eukaryota_Heterolobosea_Vahlkampfiidae_Naegleria_gruberi
A0A168LEV1	Absidia glauca	589	7	502	A0A168LEV1_Eukaryota_Mucoromycota_Mucoromycetes_Mucorales_Cunninghamellaceae_Absidia_glauca
A0A1X2GT92	Hesseltinella vesiculosa	589	6	512	A0A1X2GT92_Eukaryota_Mucoromycota_Mucoromycetes_Mucorales_Cunninghamellaceae_Hesseltinella_vesiculosa
A0A068RLK8	Lichtheimia corymbifera	576	8	499	A0A068RLK8_Eukaryota_Mucoromycota_Mucoromycetes_Mucorales_Lichtheimiaceae_Lichtheimia_corymbifera
A0A0B7NEC9	Parasitella parasitica	585	7	510	A0A0B7NEC9_Eukaryota_Mucoromycota_Mucoromycetes_Mucorales_Mucoraceae_Parasitella_parasitica
A0A167NRM7	Phycomyces blakesleeanus	583	7	504	A0A167NRM7_Eukaryota_Mucoromycota_Mucoromycetes_Mucorales_Phycomycetaceae_Phycomyces_blakesleeanus
A0A367JYF3	Rhizopus azygosporus	578	5	506	A0A367JYF3_Eukaryota_Mucoromycota_Mucoromycetes_Mucorales_Rhizopodaceae_Rhizopus_azygosporus
I1CU28	Rhizopus delemar	545	7	501	I1CU28_Eukaryota_Mucoromycota_Mucoromycetes_Mucorales_Rhizopodaceae_Rhizopus_delemar
A0A1X2H2F7	Syncephalastrum racemosum	572	7	501	A0A1X2H2F7_Eukaryota_Mucoromycota_Mucoromycetes_Mucorales_Syncephalastraceae_Syncephalastrum_racemosum
A0A2A2K4Y9	Diploscapter pachys	863	376	861	A0A2A2K4Y9_Eukaryota_Nematoda_Chromadorea_Rhabditida_Rhabditidae_Diploscapter_pachys
CAMPEP0197318474	Aureoumbra lagunensis	543	25	540	CAMPEP0197318474_Eukaryota_Pelagophyceae_Pelagomonadales_Aureoumbra_lagunensis
CAMPEP0195792852	Pelagococcus subviridis	385	30	380	CAMPEP0195792852_Eukaryota_Pelagophyceae_Pelagomonadales_Pelagococcus_subviridis
CAMPEP0184274120	Pelagophyceae sp.	379	6	377	CAMPEP0184274120_Eukaryota_Pelagophyceae_Pelagophyceae_sp._CCMP2097
CAMPEP0118897366	Sarcinochrysidales Chrysocystaceae	566	24	565	CAMPEP0118897366_Eukaryota_Pelagophyceae_Sarcinochrysidales_Chrysocystaceae_
D7FLI6	Ectocarpus siliculosus	614	99	607	D7FLI6_Eukaryota_Phaeophyceae_Ectocarpales_Ectocarpaceae_Ectocarpus_siliculosus
CAMPEP0118852510	Phaeomonas parva	923	67	563	CAMPEP0118852510_Eukaryota_Pinguiophyceae_Pinguiochrysidales_Pinguiochrysidaceae_Phaeomonas_parva
CAMPEP0197374024	Pinguiococcus pyrenoidosus	565	65	562	CAMPEP0197374024_Eukaryota_Pinguiophyceae_Pinguiochrysidales_Pinguiochrysidaceae_Pinguiococcus_pyrenoidosus
CAMPEP0117858220	Chattonella subsalsa	519	20	516	CAMPEP0117858220_Eukaryota_Raphidophyceae_Chattonellales_Chattonellaceae_Chattonella_subsalsa
CAMPEP0184700226	Porphyridium aerugineum	588	38	582	CAMPEP0184700226_Eukaryota_Rhodophyta_Bangiophyceae_Porphyridiales_Porphyridiaceae_Porphyridium_aerugineum
CAMPEP0182450906	Timspurckia oligopyrenoides	737	205	734	CAMPEP0182450906_Eukaryota_Rhodophyta_Bangiophyceae_Porphyridiales_Porphyridiaceae_Timspurckia_oligopyrenoides
CAMPEP0184714398	Rhodella violacea	547	145	527	CAMPEP0184714398_Eukaryota_Rhodophyta_Rhodellophyceae_Rhodellales_Rhodellaceae_Rhodella_violacea
CAMPEP0113964510	Rhodosorus marinus	509	27	508	CAMPEP0113964510_Eukaryota_Rhodophyta_Stylonematophyceae_Stylonematales_Stylonemataceae_Rhodosorus_marinus
A0A1Y1HYI1	Klebsormidium nitens	527	22	524	A0A1Y1HYI1_Eukaryota_Streptophyta_Klebsormidiophyceae_Klebsormidiales_Klebsormidiaceae_Klebsormidium_nitens
A0A0G4G440	Vitrella brassicaformis	657	74	614	A0A0G4G440_Eukaryota_Vitrellaceae_Vitrella_brassicaformis
CAMPEP0198408288	Vitrella brassicaformis	368	2	345	CAMPEP0198408288_Eukaryota_Vitrellaceae_Vitrella_brassicaformis
CAMPEP0171476020	Vaucheria litorea	483	37	483	CAMPEP0171476020_Eukaryota_Xanthophyceae_Vaucheriales_Vaucheriaceae_Vaucheria_litorea

## Sheet: CrtYc.d
Accession_ID	Genus_species	Length	Begin	End	taxa
Q97UT9	Saccharolobus solfataricus	226	7	212	Q97UT9_Archaea_Crenarchaeota_Thermoprotei_Sulfolobales_Sulfolobaceae_Saccharolobus_solfataricus
A0A348B646	Sulfodiicoccus acidiphilus	242	9	216	A0A348B646_Archaea_Crenarchaeota_Thermoprotei_Sulfolobales_Sulfolobaceae_Sulfodiicoccus_acidiphilus
Q5V0N1	Haloarcula marismortui	241	6	228	Q5V0N1_Archaea_Euryarchaeota_Halobacteria_Halobacteriales_Haloarculaceae_Haloarcula_marismortui
A0A1G9SNH7	Haloarchaeobius iranensis	261	6	248	A0A1G9SNH7_Archaea_Euryarchaeota_Halobacteria_Halobacteriales_Halobacteriaceae_Haloarchaeobius_iranensis
A0A1G8RP45	Halovenus aranensis	259	6	229	A0A1G8RP45_Archaea_Euryarchaeota_Halobacteria_Halobacteriales_Halobacteriaceae_Halovenus_aranensis
U1PS18	archaeon J07HB67	241	5	228	U1PS18_Archaea_Euryarchaeota_Halobacteria_Halobacteriales_halophilic_archaeon_J07HB67
A0A343TMT3	Halalkaliarchaeum desulfuricum	260	6	228	A0A343TMT3_Archaea_Euryarchaeota_Halobacteria_Haloferacales_Halalkaliarchaeum_desulfuricum
Q18DH4	Haloquadratum walsbyi	252	5	224	Q18DH4_Archaea_Euryarchaeota_Halobacteria_Haloferacales_Haloferacaceae_Haloquadratum_walsbyi
A0A1H6SL39	Halohasta litchfieldiae	245	6	228	A0A1H6SL39_Archaea_Euryarchaeota_Halobacteria_Haloferacales_Halorubraceae_Halohasta_litchfieldiae
U1P865	Halonotius sp.	248	4	227	U1P865_Archaea_Euryarchaeota_Halobacteria_Haloferacales_Halorubraceae_Halonotius_sp._J07HN4
A0A2I8VP49	Salinigranum rubrum	285	4	226	A0A2I8VP49_Archaea_Euryarchaeota_Halobacteria_Haloferacales_Halorubraceae_Salinigranum_rubrum
Q6KYT3	Picrophilus torridus	245	7	217	Q6KYT3_Archaea_Euryarchaeota_Thermoplasmata_Thermoplasmatales_Picrophilaceae_Picrophilus_torridus
V4XEH1	archaeon A07HB70	261	4	227	V4XEH1_Archaea_uncultured_archaeon_A07HB70
V4YI71	archaeon A07HR60	414	5	228	V4YI71_Archaea_uncultured_archaeon_A07HR60
E8X6V3	Granulicella tundricola	315	206	295	E8X6V3_Bacteria_Acidobacteria_Acidobacteriia_Acidobacteriales_Acidobacteriaceae_Granulicella_tundricola
E8X6V3	Granulicella tundricola	315	48	295	E8X6V3_Bacteria_Acidobacteria_Acidobacteriia_Acidobacteriales_Acidobacteriaceae_Granulicella_tundricola
C7M353	Acidimicrobium ferrooxidans	108	6	99	C7M353_Bacteria_Actinobacteria_Acidimicrobiia_Acidimicrobiales_Acidimicrobiaceae_Acidimicrobium_ferrooxidans
A0A3S8Z8C2	Flaviflexus salsibiostraticola	102	1	81	A0A3S8Z8C2_Bacteria_Actinobacteria_Actinobacteria_Actinomycetales_Actinomycetaceae_Flaviflexus_salsibiostraticola
A0A249KIP4	Planktophila sulfonica	103	3	93	A0A249KIP4_Bacteria_Actinobacteria_Actinobacteria_Candidatus_Nanopelagicales_Candidatus_Nanopelagicaceae_Candidatus_Planktophila_sulfonica
A0A0B6TIB2	Corynebacterium marinum	114	8	99	A0A0B6TIB2_Bacteria_Actinobacteria_Actinobacteria_Corynebacteriales_Corynebacteriaceae_Corynebacterium_marinum
X7XW39	Mycobacterium kansasii	107	6	99	X7XW39_Bacteria_Actinobacteria_Actinobacteria_Corynebacteriales_Mycobacteriaceae_Mycobacterium_kansasii
X7ZSV9	Mycobacterium xenopi	217	132	201	X7ZSV9_Bacteria_Actinobacteria_Actinobacteria_Corynebacteriales_Mycobacteriaceae_Mycobacterium_xenopi
A0A1X1THR3	Mycolicibacterium doricum	114	5	105	A0A1X1THR3_Bacteria_Actinobacteria_Actinobacteria_Corynebacteriales_Mycobacteriaceae_Mycolicibacterium_doricum
K0F514	Nocardia brasiliensis	112	5	101	K0F514_Bacteria_Actinobacteria_Actinobacteria_Corynebacteriales_Nocardiaceae_Nocardia_brasiliensis
A0A1V3ZJM9	Rhodococcus rhodochrous	117	1	81	A0A1V3ZJM9_Bacteria_Actinobacteria_Actinobacteria_Corynebacteriales_Nocardiaceae_Rhodococcus_rhodochrous
A0A1M5L5Y6	Jatrophihabitans endophyticus	113	4	98	A0A1M5L5Y6_Bacteria_Actinobacteria_Actinobacteria_Frankiales_Frankiaceae_Jatrophihabitans_endophyticus
A0A1G9I366	Glycomyces sambucus	101	1	95	A0A1G9I366_Bacteria_Actinobacteria_Actinobacteria_Glycomycetales_Glycomycetaceae_Glycomyces_sambucus
A0A3N2D104	Salana multivorans	136	16	102	A0A3N2D104_Bacteria_Actinobacteria_Actinobacteria_Micrococcales_Beutenbergiaceae_Salana_multivorans
A0A2Y9AAA8	Georgenia satyanarayanai	106	1	81	A0A2Y9AAA8_Bacteria_Actinobacteria_Actinobacteria_Micrococcales_Bogoriellaceae_Georgenia_satyanarayanai
A0A0B9AE29	Brevibacterium linens	143	5	98	A0A0B9AE29_Bacteria_Actinobacteria_Actinobacteria_Micrococcales_Brevibacteriaceae_Brevibacterium_linens
A0A151BTG9	Branchiibius sp.	113	5	102	A0A151BTG9_Bacteria_Actinobacteria_Actinobacteria_Micrococcales_Dermacoccaceae_Branchiibius_sp._NY16-3462-2
A0A075JFE3	Dermacoccus nishinomiyaensis	156	10	106	A0A075JFE3_Bacteria_Actinobacteria_Actinobacteria_Micrococcales_Dermacoccaceae_Dermacoccus_nishinomiyaensis
K6WTH7	Kineosphaera limosa	113	5	99	K6WTH7_Bacteria_Actinobacteria_Actinobacteria_Micrococcales_Dermatophilaceae_Kineosphaera_limosa
H5UVM1	Mobilicoccus pelagius	143	10	105	H5UVM1_Bacteria_Actinobacteria_Actinobacteria_Micrococcales_Dermatophilaceae_Mobilicoccus_pelagius
A0A2N3YLR9	Tetrasphaera duodecadis	116	4	99	A0A2N3YLR9_Bacteria_Actinobacteria_Actinobacteria_Micrococcales_Intrasporangiaceae_Tetrasphaera_duodecadis
A0A2S0WSR6	Agromyces sp.	101	1	79	A0A2S0WSR6_Bacteria_Actinobacteria_Actinobacteria_Micrococcales_Microbacteriaceae_Agromyces_sp._MF30-A
A0A543HYU2	Klugiella xanthotipulae	386	1	161	A0A543HYU2_Bacteria_Actinobacteria_Actinobacteria_Micrococcales_Microbacteriaceae_Klugiella_xanthotipulae
A0A0F0LVH3	Microbacterium ginsengisoli	103	1	97	A0A0F0LVH3_Bacteria_Actinobacteria_Actinobacteria_Micrococcales_Microbacteriaceae_Microbacterium_ginsengisoli
A0A0M2HAU4	Microbacterium ketosireducens	102	1	97	A0A0M2HAU4_Bacteria_Actinobacteria_Actinobacteria_Micrococcales_Microbacteriaceae_Microbacterium_ketosireducens
A0A3P3VY22	Zimmermannella sp.	125	9	117	A0A3P3VY22_Bacteria_Actinobacteria_Actinobacteria_Micrococcales_Microbacteriaceae_Zimmermannella_sp._YIM_102482-1
A0A1H4PTB2	Arthrobacter woluwensis	116	1	103	A0A1H4PTB2_Bacteria_Actinobacteria_Actinobacteria_Micrococcales_Micrococcaceae_Arthrobacter_woluwensis
A0A1B7LYW3	Enteractinococcus helveticum	107	13	96	A0A1B7LYW3_Bacteria_Actinobacteria_Actinobacteria_Micrococcales_Micrococcaceae_Enteractinococcus_helveticum
E1VVC8	Glutamicibacter arilaitensis	118	3	81	E1VVC8_Bacteria_Actinobacteria_Actinobacteria_Micrococcales_Micrococcaceae_Glutamicibacter_arilaitensis
C5C799	Micrococcus luteus	117	1	81	C5C799_Bacteria_Actinobacteria_Actinobacteria_Micrococcales_Micrococcaceae_Micrococcus_luteus
A0A199P8N7	Rothia kristinae	132	6	98	A0A199P8N7_Bacteria_Actinobacteria_Actinobacteria_Micrococcales_Micrococcaceae_Rothia_kristinae
A0A221R9L8	Sinomonas sp.	139	1	92	A0A221R9L8_Bacteria_Actinobacteria_Actinobacteria_Micrococcales_Micrococcaceae_Sinomonas_sp._R1AF57
A0A419XG88	Catellatospora citrea	150	6	105	A0A419XG88_Bacteria_Actinobacteria_Actinobacteria_Micromonosporales_Micromonosporaceae_Catellatospora_citrea
A0A3N2P9B3	Micromonospora sp.	110	16	99	A0A3N2P9B3_Bacteria_Actinobacteria_Actinobacteria_Micromonosporales_Micromonosporaceae_Micromonospora_sp._HM5-17
C8X6L0	Nakamurella multipartita	115	5	98	C8X6L0_Bacteria_Actinobacteria_Actinobacteria_Nakamurellales_Nakamurellaceae_Nakamurella_multipartita
A0A1H1M6N7	Actinopolymorpha singaporensis	135	15	115	A0A1H1M6N7_Bacteria_Actinobacteria_Actinobacteria_Propionibacteriales_Nocardioidaceae_Actinopolymorpha_singaporensis
D2PPZ0	Kribbella flavida	116	5	98	D2PPZ0_Bacteria_Actinobacteria_Actinobacteria_Propionibacteriales_Nocardioidaceae_Kribbella_flavida
A0A0Q6FHS6	Marmoricola sp.	119	4	99	A0A0Q6FHS6_Bacteria_Actinobacteria_Actinobacteria_Propionibacteriales_Nocardioidaceae_Marmoricola_sp._Leaf446
A0A2N9JM49	Micropruina glycogenica	110	6	100	A0A2N9JM49_Bacteria_Actinobacteria_Actinobacteria_Propionibacteriales_Nocardioidaceae_Micropruina_glycogenica
A0A5B7RGP7	Nocardioides sp.	121	5	98	A0A5B7RGP7_Bacteria_Actinobacteria_Actinobacteria_Propionibacteriales_Nocardioidaceae_Nocardioides_sp._S-1144
A0A2A9CMF3	Propionicimonas paludicola	133	3	100	A0A2A9CMF3_Bacteria_Actinobacteria_Actinobacteria_Propionibacteriales_Nocardioidaceae_Propionicimonas_paludicola
A0A3D9VDJ1	Thermasporomyces composti	115	18	90	A0A3D9VDJ1_Bacteria_Actinobacteria_Actinobacteria_Propionibacteriales_Nocardioidaceae_Thermasporomyces_composti
F5XSB9	Microlunatus phosphovorus	116	6	99	F5XSB9_Bacteria_Actinobacteria_Actinobacteria_Propionibacteriales_Propionibacteriaceae_Microlunatus_phosphovorus
A0A255GV19	NML 130396	102	16	89	A0A255GV19_Bacteria_Actinobacteria_Actinobacteria_Propionibacteriales_Propionibacteriaceae_Propionibacteriaceae_bacterium_NML_130396
A0A1G6IKV9	Raineyella antarctica	123	4	102	A0A1G6IKV9_Bacteria_Actinobacteria_Actinobacteria_Propionibacteriales_Propionibacteriaceae_Raineyella_antarctica
A0A1Q2CKJ0	Tessaracoccus aquimaris	110	4	97	A0A1Q2CKJ0_Bacteria_Actinobacteria_Actinobacteria_Propionibacteriales_Propionibacteriaceae_Tessaracoccus_aquimaris
A0A076N0S1	Amycolatopsis methanolica	111	4	98	A0A076N0S1_Bacteria_Actinobacteria_Actinobacteria_Pseudonocardiales_Pseudonocardiaceae_Amycolatopsis_methanolica
A0A558AQ18	Amycolatopsis rhizosphaerae	105	23	98	A0A558AQ18_Bacteria_Actinobacteria_Actinobacteria_Pseudonocardiales_Pseudonocardiaceae_Amycolatopsis_rhizosphaerae
A0A2T0SZ51	Umezawaea tangerina	119	7	99	A0A2T0SZ51_Bacteria_Actinobacteria_Actinobacteria_Pseudonocardiales_Pseudonocardiaceae_Umezawaea_tangerina
A0A543CS81	Actinoallomurus bryophytorum	111	6	100	A0A543CS81_Bacteria_Actinobacteria_Actinobacteria_Streptosporangiales_Thermomonosporaceae_Actinoallomurus_bryophytorum
A0A402D247	Capsulimonas corticalis	108	1	98	A0A402D247_Bacteria_Armatimonadetes_Armatimonadia_Capsulimonadales_Capsulimonadaceae_Capsulimonas_corticalis
A0A142L0C3	bacterium UKL13-3	238	3	216	A0A142L0C3_Bacteria_Bacteroidetes_Bacteroidetes_bacterium_UKL13-3
A0A2H3NQL3	Longimonas halophila	254	4	227	A0A2H3NQL3_Bacteria_Bacteroidetes_Bacteroidetes_Order_II._Incertae_sedis_Rhodothermaceae_Longimonas_halophila
A0A0K8QW69	bacterium 6E	230	3	216	A0A0K8QW69_Bacteria_Bacteroidetes_Bacteroidia_Bacteroidales_Bacteroidales_bacterium_6E
A0A0S7BYD3	Lentimicrobium saccharophilum	239	4	217	A0A0S7BYD3_Bacteria_Bacteroidetes_Bacteroidia_Bacteroidales_Lentimicrobiaceae_Lentimicrobium_saccharophilum
A0A1G6I8C2	Williamwhitmania taraxaci	226	3	217	A0A1G6I8C2_Bacteria_Bacteroidetes_Bacteroidia_Bacteroidales_Williamwhitmaniaceae_Williamwhitmania_taraxaci
A0A0E9LW50	Geofilum rubicundum	231	4	216	A0A0E9LW50_Bacteria_Bacteroidetes_Bacteroidia_Marinilabiliales_Marinilabiliaceae_Geofilum_rubicundum
A0A4Q8RVE4	bacterium JC017	228	4	217	A0A4Q8RVE4_Bacteria_Bacteroidetes_Bacteroidia_Marinilabiliales_Marinilabiliaceae_Marinilabiliaceae_bacterium_JC017
W7YFH5	Saccharicrinis fermentans	227	3	217	W7YFH5_Bacteria_Bacteroidetes_Bacteroidia_Marinilabiliales_Marinilabiliaceae_Saccharicrinis_fermentans
X5DYN1	Draconibacterium orientale	228	4	216	X5DYN1_Bacteria_Bacteroidetes_Bacteroidia_Marinilabiliales_Prolixibacteraceae_Draconibacterium_orientale
A0A2T5BYQ3	Mangrovibacterium marinum	229	6	218	A0A2T5BYQ3_Bacteria_Bacteroidetes_Bacteroidia_Marinilabiliales_Prolixibacteraceae_Mangrovibacterium_marinum
A0A4R1A0I8	Arachidicoccus sp.	235	4	219	A0A4R1A0I8_Bacteria_Bacteroidetes_Chitinophagia_Chitinophagales_Chitinophagaceae_Arachidicoccus_sp._B3-10
C7PAS9	Chitinophaga pinensis	241	3	216	C7PAS9_Bacteria_Bacteroidetes_Chitinophagia_Chitinophagales_Chitinophagaceae_Chitinophaga_pinensis
A0A1Z5SGR0	bacterium IBVUCB1	232	5	220	A0A1Z5SGR0_Bacteria_Bacteroidetes_Chitinophagia_Chitinophagales_Chitinophagaceae_Chitinophagaceae_bacterium_IBVUCB1
A0A3M9NEK6	Ferruginibacter sp.	241	4	217	A0A3M9NEK6_Bacteria_Bacteroidetes_Chitinophagia_Chitinophagales_Chitinophagaceae_Ferruginibacter_sp._BO-59
A0A2S7SZY8	Flavipsychrobacter stenotrophus	239	5	218	A0A2S7SZY8_Bacteria_Bacteroidetes_Chitinophagia_Chitinophagales_Chitinophagaceae_Flavipsychrobacter_stenotrophus
A0A4Q1CHH4	Lacibacter sp.	237	5	227	A0A4Q1CHH4_Bacteria_Bacteroidetes_Chitinophagia_Chitinophagales_Chitinophagaceae_Lacibacter_sp._TTM-7
G8TQJ6	Niastella koreensis	234	4	218	G8TQJ6_Bacteria_Bacteroidetes_Chitinophagia_Chitinophagales_Chitinophagaceae_Niastella_koreensis
A0A364XWR4	Chryseolinea flava	240	5	220	A0A364XWR4_Bacteria_Bacteroidetes_Cytophagia_Cytophagales_Chryseolinea_flava
L0FYM5	Echinicola vietnamensis	236	4	219	L0FYM5_Bacteria_Bacteroidetes_Cytophagia_Cytophagales_Cyclobacteriaceae_Echinicola_vietnamensis
A0A401UA74	Chryseotalea sanaruensis	232	5	220	A0A401UA74_Bacteria_Bacteroidetes_Cytophagia_Cytophagales_Cytophagaceae_Chryseotalea_sanaruensis
C6VXB4	Dyadobacter fermentans	245	4	218	C6VXB4_Bacteria_Bacteroidetes_Cytophagia_Cytophagales_Cytophagaceae_Dyadobacter_fermentans
A0A1I1G3K9	Flexibacter flexilis	236	4	222	A0A1I1G3K9_Bacteria_Bacteroidetes_Cytophagia_Cytophagales_Cytophagaceae_Flexibacter_flexilis
A0A3D9LH07	Marinoscillum furvescens	241	4	217	A0A3D9LH07_Bacteria_Bacteroidetes_Cytophagia_Cytophagales_Cytophagaceae_Marinoscillum_furvescens
A0A1T5MEZ1	Ohtaekwangia koreensis	236	4	219	A0A1T5MEZ1_Bacteria_Bacteroidetes_Cytophagia_Cytophagales_Cytophagaceae_Ohtaekwangia_koreensis
A0A098LLC8	Sporocytophaga myxococcoides	234	5	218	A0A098LLC8_Bacteria_Bacteroidetes_Cytophagia_Cytophagales_Cytophagaceae_Sporocytophaga_myxococcoides
A0A3Q9FP32	Flammeovirga pectinis	223	7	212	A0A3Q9FP32_Bacteria_Bacteroidetes_Cytophagia_Cytophagales_Flammeovirgaceae_Flammeovirga_pectinis
L8JT14	Fulvivirga imtechensis	233	5	220	L8JT14_Bacteria_Bacteroidetes_Cytophagia_Cytophagales_Flammeovirgaceae_Fulvivirga_imtechensis
A0A315Z712	Sediminitomix flava	248	8	223	A0A315Z712_Bacteria_Bacteroidetes_Cytophagia_Cytophagales_Flammeovirgaceae_Sediminitomix_flava
A0A369QH66	Adhaeribacter sp.	232	2	212	A0A369QH66_Bacteria_Bacteroidetes_Cytophagia_Cytophagales_Hymenobacteraceae_Adhaeribacter_sp._HMF7616
A0A2I0R6Q2	Brumimicrobium salinarum	233	3	217	A0A2I0R6Q2_Bacteria_Bacteroidetes_Flavobacteriia_Flavobacteriales_Crocinitomicaceae_Brumimicrobium_salinarum
A0A5C6VLT3	Luteibaculum oceani	241	17	231	A0A5C6VLT3_Bacteria_Bacteroidetes_Flavobacteriia_Flavobacteriales_Cryomorphaceae_Luteibaculum_oceani
G8R251	Owenweeksia hongkongensis	233	4	210	G8R251_Bacteria_Bacteroidetes_Flavobacteriia_Flavobacteriales_Cryomorphaceae_Owenweeksia_hongkongensis
A0A5C6RWJ8	Vicingus serpentipes	235	3	218	A0A5C6RWJ8_Bacteria_Bacteroidetes_Flavobacteriia_Flavobacteriales_Cryomorphaceae_Vicingus_serpentipes
A0A2S7KN26	Aureitalea marina	232	3	216	A0A2S7KN26_Bacteria_Bacteroidetes_Flavobacteriia_Flavobacteriales_Flavobacteriaceae_Aureitalea_marina
A0A0C1F6D2	Chryseobacterium solincola	237	4	219	A0A0C1F6D2_Bacteria_Bacteroidetes_Flavobacteriia_Flavobacteriales_Flavobacteriaceae_Chryseobacterium_solincola
A0A1M6BTY7	Flavobacterium haoranii	226	4	215	A0A1M6BTY7_Bacteria_Bacteroidetes_Flavobacteriia_Flavobacteriales_Flavobacteriaceae_Flavobacterium_haoranii
K2QGS1	Galbibacter marinus	233	4	218	K2QGS1_Bacteria_Bacteroidetes_Flavobacteriia_Flavobacteriales_Flavobacteriaceae_Galbibacter_marinus
Lac01746	Lacinutrix sp.	227	4	216	Lac01746_Bacteria_Bacteroidetes_Flavobacteriia_Flavobacteriales_Flavobacteriaceae_Lacinutrix_sp.
A0A1D8P3V8	Lutibacter sp.	230	3	217	A0A1D8P3V8_Bacteria_Bacteroidetes_Flavobacteriia_Flavobacteriales_Flavobacteriaceae_Lutibacter_sp._LPB0138
A0A2S7TMJ5	Tenacibaculum sp.	240	6	220	A0A2S7TMJ5_Bacteria_Bacteroidetes_Flavobacteriia_Flavobacteriales_Flavobacteriaceae_Tenacibaculum_sp._SG-28
A0A098S6H8	Phaeodactylibacter xiamenensis	215	2	209	A0A098S6H8_Bacteria_Bacteroidetes_Saprospiria_Saprospirales_Haliscomenobacteraceae_Phaeodactylibacter_xiamenensis
H6LAP8	Saprospira grandis	292	54	272	H6LAP8_Bacteria_Bacteroidetes_Saprospiria_Saprospirales_Saprospiraceae_Saprospira_grandis
A0A0Q5TPF5	Pedobacter sp.	238	3	215	A0A0Q5TPF5_Bacteria_Bacteroidetes_Sphingobacteriia_Sphingobacteriales_Sphingobacteriaceae_Pedobacter_sp._Leaf194
A0A285ZQJ4	Pedobacter xixiisoli	235	4	219	A0A285ZQJ4_Bacteria_Bacteroidetes_Sphingobacteriia_Sphingobacteriales_Sphingobacteriaceae_Pedobacter_xixiisoli
F0SBT3	Pseudopedobacter saltans	226	3	217	F0SBT3_Bacteria_Bacteroidetes_Sphingobacteriia_Sphingobacteriales_Sphingobacteriaceae_Pseudopedobacter_saltans
A0A2S4ZXI3	Solitalea longa	233	4	219	A0A2S4ZXI3_Bacteria_Bacteroidetes_Sphingobacteriia_Sphingobacteriales_Sphingobacteriaceae_Solitalea_longa
A0A4U9JUR8	Sphingobacterium daejeonense	227	3	218	A0A4U9JUR8_Bacteria_Bacteroidetes_Sphingobacteriia_Sphingobacteriales_Sphingobacteriaceae_Sphingobacterium_daejeonense
U2HHW9	Sphingobacterium paucimobilis	227	4	218	U2HHW9_Bacteria_Bacteroidetes_Sphingobacteriia_Sphingobacteriales_Sphingobacteriaceae_Sphingobacterium_paucimobilis
A0A0M3C6T1	Sphingobacterium sp.	224	2	212	A0A0M3C6T1_Bacteria_Bacteroidetes_Sphingobacteriia_Sphingobacteriales_Sphingobacteriaceae_Sphingobacterium_sp._IITKGP-BTPF85
A0A088F0A3	Sphingobacterium sp.	233	4	218	A0A088F0A3_Bacteria_Bacteroidetes_Sphingobacteriia_Sphingobacteriales_Sphingobacteriaceae_Sphingobacterium_sp._ML3W
A0A2P7TDM9	UPWRP 1	247	4	215	A0A2P7TDM9_Bacteria_Bacteroidetes_Sphingobacteriia_Sphingobacteriales_Sphingobacteriales_bacterium_UPWRP_1
A0A4Q2ZPN2	Sphingobacteriales bacterium	260	35	249	A0A4Q2ZPN2_Bacteria_Bacteroidetes_Sphingobacteriia_Sphingobacteriales_Sphingobacteriales_bacterium
A0A0M8K7A9	Ardenticatena maritima	264	1	238	A0A0M8K7A9_Bacteria_Chloroflexi_Ardenticatenia_Ardenticatenales_Ardenticatenaceae_Ardenticatena_maritima
A0A160SZB6	Promineofilum breve	281	1	235	A0A160SZB6_Bacteria_Chloroflexi_Ardenticatenia_Ardenticatenales_Ardenticatenaceae_Candidatus_Promineofilum_breve
A0A540VE56	Litorilinea aerophila	268	1	236	A0A540VE56_Bacteria_Chloroflexi_Caldilineae_Caldilineales_Caldilineaceae_Litorilinea_aerophila
A0A328VUD2	Thermogemmatispora tikiterensis	118	1	98	A0A328VUD2_Bacteria_Chloroflexi_Ktedonobacteria_Thermogemmatisporales_Thermogemmatisporaceae_Thermogemmatispora_tikiterensis
A0A212Q049	Thermoflexus hugenholtzii	251	1	223	A0A212Q049_Bacteria_Chloroflexi_Thermoflexia_Thermoflexales_Thermoflexaceae_Thermoflexus_hugenholtzii
K9XGX7	Gloeocapsa sp.	246	1	226	K9XGX7_Bacteria_Cyanobacteria_Chroococcales_Chroococcaceae_Gloeocapsa_sp._PCC_7428
A0A1Q4RR68	Calothrix sp.	259	1	226	A0A1Q4RR68_Bacteria_Cyanobacteria_Nostocales_Calotrichaceae_Calothrix_sp._HK-06
A0A0C1XHM3	Hassallia byssoidea	229	4	219	A0A0C1XHM3_Bacteria_Cyanobacteria_Nostocales_Tolypothrichaceae_Hassallia_byssoidea
L0A4Y4	Deinococcus peraridilitoris	482	1	233	L0A4Y4_Bacteria_Deinococcus-Thermus_Deinococci_Deinococcales_Deinococcaceae_Deinococcus_peraridilitoris
F0RL77	Deinococcus proteolyticus	494	1	235	F0RL77_Bacteria_Deinococcus-Thermus_Deinococci_Deinococcales_Deinococcaceae_Deinococcus_proteolyticus
D7CS25	Truepera radiovictrix	713	1	230	D7CS25_Bacteria_Deinococcus-Thermus_Deinococci_Deinococcales_Trueperaceae_Truepera_radiovictrix
Q53W58	Thermus thermophilus	232	1	217	Q53W58_Bacteria_Deinococcus-Thermus_Deinococci_Thermales_Thermaceae_Thermus_thermophilus
A0A1M6QRV0	Alicyclobacillus montanus	271	1	241	A0A1M6QRV0_Bacteria_Firmicutes_Bacilli_Bacillales_Alicyclobacillaceae_Alicyclobacillus_montanus
I0AGK2	Ignavibacterium album	223	3	212	I0AGK2_Bacteria_Ignavibacteriae_Ignavibacteria_Ignavibacteriales_Ignavibacteriaceae_Ignavibacterium_album
A0A4T2A9D3	Paracoccus sp.	103	4	94	A0A4T2A9D3_Bacteria_Proteobacteria_Alphaproteobacteria_Rhodobacterales_Rhodobacteraceae_Paracoccus_sp._JC_501
S9NZ51	Cystobacter fuscus	132	1	98	S9NZ51_Bacteria_Proteobacteria_Deltaproteobacteria_Myxococcales_Archangiaceae_Cystobacter_fuscus
A0A2S9YH31	Enhygromyxa salina	751	6	215	A0A2S9YH31_Bacteria_Proteobacteria_Deltaproteobacteria_Myxococcales_Enhygromyxa_salina
Q1DDW2	Myxococcus xanthus	128	1	97	Q1DDW2_Bacteria_Proteobacteria_Deltaproteobacteria_Myxococcales_Myxococcaceae_Myxococcus_xanthus
A0A1Y6BIG3	Pseudobacteriovorax antillogorgiicola	258	1	225	A0A1Y6BIG3_Bacteria_Proteobacteria_Oligoflexia_Oligoflexales_Pseudobacteriovoracaceae_Pseudobacteriovorax_antillogorgiicola
A0A259U2D5	Rubricoccus marinus	270	1	222	A0A259U2D5_Bacteria_Rhodothermaeota_Rhodothermia_Rhodothermales_Rubricoccaceae_Rubricoccus_marinus
A0A1N6U4N7	Alkalispirochaeta americana	227	3	212	A0A1N6U4N7_Bacteria_Spirochaetes_Spirochaetia_Spirochaetales_Spirochaetaceae_Alkalispirochaeta_americana
F8F385	Treponema caldarium	229	1	210	F8F385_Bacteria_Spirochaetes_Spirochaetia_Spirochaetales_Spirochaetaceae_Treponema_caldarium
A0A2T6DBB4	bacterium LW23	267	24	255	A0A2T6DBB4_Bacteria_Verrucomicrobia_Verrucomicrobia_bacterium_LW23
A0A1H2GM49	Verrucomicrobium sp.	330	231	324	A0A1H2GM49_Bacteria_Verrucomicrobia_Verrucomicrobiae_Verrucomicrobiales_Verrucomicrobiaceae_Verrucomicrobium_sp._GAS474
A0A1H2GM49	Verrucomicrobium sp.	330	59	324	A0A1H2GM49_Bacteria_Verrucomicrobia_Verrucomicrobiae_Verrucomicrobiales_Verrucomicrobiaceae_Verrucomicrobium_sp._GAS474
A0A1H2GW00	Verrucomicrobium sp.	246	1	234	A0A1H2GW00_Bacteria_Verrucomicrobia_Verrucomicrobiae_Verrucomicrobiales_Verrucomicrobiaceae_Verrucomicrobium_sp._GAS474
A0A0L0DT58	Thecamonas trahens	1458	894	1123	A0A0L0DT58_Eukaryota_Apusomonadidae_Thecamonas_trahens
T1JSP4	Tetranychus urticae	618	2	229	T1JSP4_Eukaryota_Arthropoda_Arachnida_Trombidiformes_Tetranychidae_Tetranychus_urticae
A0A443S3H4	Leptotrombidium deliense	465	3	232	A0A443S3H4_Eukaryota_Arthropoda_Arachnida_Trombidiformes_Trombiculidae_Leptotrombidium_deliense
A0A3S4R4Y5	Dinothrombium tinctorium	613	3	230	A0A3S4R4Y5_Eukaryota_Arthropoda_Arachnida_Trombidiformes_Trombidiidae_Dinothrombium_tinctorium
J9JQ07	Acyrthosiphon pisum	608	3	229	J9JQ07_Eukaryota_Arthropoda_Insecta_Hemiptera_Aphididae_Acyrthosiphon_pisum
A0A4U0XBJ5	Cryomyces minteri	635	3	245	A0A4U0XBJ5_Eukaryota_Ascomycota_Dothideomycetes_Cryomyces_minteri
A0A074YL77	Aureobasidium subglaciale	662	58	290	A0A074YL77_Eukaryota_Ascomycota_Dothideomycetes_Dothideales_Saccotheciaceae_Aureobasidium_subglaciale
A0A2K1QX34	Sphaceloma murrayae	609	3	235	A0A2K1QX34_Eukaryota_Ascomycota_Dothideomycetes_Myriangiales_Elsinoaceae_Sphaceloma_murrayae
E3RN48	Pyrenophora teres	755	3	237	E3RN48_Eukaryota_Ascomycota_Dothideomycetes_Pleosporales_Pleosporaceae_Pyrenophora_teres
A0A370JTN2	Venturia inaequalis	593	4	243	A0A370JTN2_Eukaryota_Ascomycota_Dothideomycetes_Venturiales_Venturiaceae_Venturia_inaequalis
W2SD81	Cyphellophora europaea	595	2	236	W2SD81_Eukaryota_Ascomycota_Eurotiomycetes_Chaetothyriales_Cyphellophoraceae_Cyphellophora_europaea
A0A1L9WVL7	Aspergillus aculeatus	578	3	230	A0A1L9WVL7_Eukaryota_Ascomycota_Eurotiomycetes_Eurotiales_Aspergillaceae_Aspergillus_aculeatus
A0A2I2GK21	Aspergillus steynii	572	4	232	A0A2I2GK21_Eukaryota_Ascomycota_Eurotiomycetes_Eurotiales_Aspergillaceae_Aspergillus_steynii
A0A194X2H5	Phialocephala scopiformis	593	3	234	A0A194X2H5_Eukaryota_Ascomycota_Leotiomycetes_Helotiales_Phialocephala_scopiformis
A0A1U7LR57	Neolecta irregularis	899	17	197	A0A1U7LR57_Eukaryota_Ascomycota_Neolectomycetes_Neolectales_Neolectaceae_Neolecta_irregularis
S8ALC5	Dactylellina haptotyla	635	9	257	S8ALC5_Eukaryota_Ascomycota_Orbiliomycetes_Orbiliales_Orbiliaceae_Dactylellina_haptotyla
A0A4S2MS76	Ascodesmis nigricans	560	4	236	A0A4S2MS76_Eukaryota_Ascomycota_Pezizomycetes_Pezizales_Ascodesmidaceae_Ascodesmis_nigricans
A0A0E9NHX8	Saitoella complicata	1058	5	229	A0A0E9NHX8_Eukaryota_Ascomycota_Saitoella_complicata
A0A2C6A2K9	Cordyceps sp.	218	4	218	A0A2C6A2K9_Eukaryota_Ascomycota_Sordariomycetes_Hypocreales_Cordycipitaceae_Cordyceps_sp._RAO-2017
A0A1C3YMS7	Fusarium graminearum	581	4	230	A0A1C3YMS7_Eukaryota_Ascomycota_Sordariomycetes_Hypocreales_Nectriaceae_Fusarium_graminearum
A0A2C5XU43	Ophiocordyceps australis	590	4	232	A0A2C5XU43_Eukaryota_Ascomycota_Sordariomycetes_Hypocreales_Ophiocordycipitaceae_Ophiocordyceps_australis
A0A1Y2E705	Pseudomassariella vexata	601	3	236	A0A1Y2E705_Eukaryota_Ascomycota_Sordariomycetes_Xylariales_Pseudomassariaceae_Pseudomassariella_vexata
A0A1Y2FT05	Protomyces lactucaedebilis	965	3	233	A0A1Y2FT05_Eukaryota_Ascomycota_Taphrinomycetes_Taphrinales_Protomycetaceae_Protomyces_lactucaedebilis
A0A165AH40	Xylona heveae	590	3	240	A0A165AH40_Eukaryota_Ascomycota_Xylonomycetes_Xylonales_Xylonaceae_Xylona_heveae
A0A166IQG0	Peniophora sp.	647	5	234	A0A166IQG0_Eukaryota_Basidiomycota_Agaricomycetes_Russulales_Peniophoraceae_Peniophora_sp._CONT
A0A164RRI6	Sistotremastrum niveocremeum	590	1	221	A0A164RRI6_Eukaryota_Basidiomycota_Agaricomycetes_Trechisporales_Hydnodontaceae_Sistotremastrum_niveocremeum
M5G698	Dacryopinax primogenitus	719	3	226	M5G698_Eukaryota_Basidiomycota_Dacrymycetes_Dacrymycetales_Dacrymycetaceae_Dacryopinax_primogenitus
A0A316YCW3	Acaromyces ingoldii	723	43	270	A0A316YCW3_Eukaryota_Basidiomycota_Exobasidiomycetes_Exobasidiales_Cryptobasidiaceae_Acaromyces_ingoldii
A0A316UQI8	Jaminaea rosea	784	57	290	A0A316UQI8_Eukaryota_Basidiomycota_Exobasidiomycetes_Microstromatales_Jaminaea_rosea
A0A316U1J9	Pseudomicrostroma glucosiphilum	726	24	261	A0A316U1J9_Eukaryota_Basidiomycota_Exobasidiomycetes_Microstromatales_Pseudomicrostroma_glucosiphilum
A0A177V217	Tilletia walkeri	798	10	259	A0A177V217_Eukaryota_Basidiomycota_Exobasidiomycetes_Tilletiales_Tilletiaceae_Tilletia_walkeri
A0A0K3CB26	Rhodotorula toruloides	608	5	229	A0A0K3CB26_Eukaryota_Basidiomycota_Microbotryomycetes_Sporidiobolales_Sporidiobolaceae_Rhodotorula_toruloides
G7E994	Mixia osmundae	676	4	238	G7E994_Eukaryota_Basidiomycota_Mixiomycetes_Mixiales_Mixiaceae_Mixia_osmundae
F4RBS9	Melampsora larici-populina	660	3	239	F4RBS9_Eukaryota_Basidiomycota_Pucciniomycetes_Pucciniales_Melampsoraceae_Melampsora_larici-populina
A0A1Y2B144	Naematelia encephala	644	3	283	A0A1Y2B144_Eukaryota_Basidiomycota_Tremellomycetes_Tremellales_Naemateliaceae_Naematelia_encephala
Q4P0S6	Ustilago maydis	690	17	247	Q4P0S6_Eukaryota_Basidiomycota_Ustilaginomycetes_Ustilaginales_Ustilaginaceae_Ustilago_maydis
CAMPEP0171528150	Aurantiochytrium limacinum	976	675	905	CAMPEP0171528150_Eukaryota_Bigyra_Labyrinthulomycetes_Thraustochytriaceae_Aurantiochytrium_limacinum
Schag101501	Schizochytrium aggregatum	1425	887	1124	Schag101501_Eukaryota_Bigyra_Labyrinthulomycetes_Thraustochytriaceae_Schizochytrium_aggregatum
A0A0L0S927	Allomyces macrogynus	650	32	269	A0A0L0S927_Eukaryota_Blastocladiomycota_Blastocladiomycetes_Blastocladiales_Blastocladiaceae_Allomyces_macrogynus
A0A1Y2HY17	Catenaria anguillulae	573	54	275	A0A1Y2HY17_Eukaryota_Blastocladiomycota_Blastocladiomycetes_Blastocladiales_Catenariaceae_Catenaria_anguillulae
CAMPEP0119153300	prasinophyte sp.	592	31	212	CAMPEP0119153300_Eukaryota_Chlorophyta_prasinophyte_sp._RCC997
A0A507FMV1	Chytriomyces confervae	1997	1446	1537	A0A507FMV1_Eukaryota_Chytridiomycota_Chytridiomycetes_Chytridiales_Chytriomycetaceae_Chytriomyces_confervae
A0A507FMV1	Chytriomyces confervae	1997	759	1537	A0A507FMV1_Eukaryota_Chytridiomycota_Chytridiomycetes_Chytridiales_Chytriomycetaceae_Chytriomyces_confervae
A0A1Y2D0U6	Rhizoclosmatium globosum	674	10	234	A0A1Y2D0U6_Eukaryota_Chytridiomycota_Chytridiomycetes_Chytridiales_Chytriomycetaceae_Rhizoclosmatium_globosum
CAMPEP0180115854	Cryptophyta sp.	800	544	759	CAMPEP0180115854_Eukaryota_Cryptophyta_Cryptophyta_sp._CCMP2293
L1JF37	Guillardia theta	271	61	271	L1JF37_Eukaryota_Cryptophyta_Pyrenomonadales_Geminigeraceae_Guillardia_theta
CAMPEP0169514598	Hanusia phi	562	291	549	CAMPEP0169514598_Eukaryota_Cryptophyta_Pyrenomonadales_Geminigeraceae_Hanusia_phi
CAMPEP0184305442	Proteomonas sulcata	306	32	271	CAMPEP0184305442_Eukaryota_Cryptophyta_Pyrenomonadales_Geminigeraceae_Proteomonas_sulcata
CAMPEP0174066086	Karenia brevis	360	240	303	CAMPEP0174066086_Eukaryota_Dinophyceae_Gymnodiniales_Kareniaceae_Karenia_brevis
CAMPEP0174066086	Karenia brevis	360	65	303	CAMPEP0174066086_Eukaryota_Dinophyceae_Gymnodiniales_Kareniaceae_Karenia_brevis
CAMPEP0117090164	Karenia brevis	288	3	183	CAMPEP0117090164_Eukaryota_Dinophyceae_Gymnodiniales_Kareniaceae_Karenia_brevis
CAMPEP0194550082	Noctiluca scintillans	739	444	669	CAMPEP0194550082_Eukaryota_Dinophyceae_Noctilucales_Noctilucaceae_Noctiluca_scintillans
CAMPEP0194488352	Noctiluca scintillans	857	570	793	CAMPEP0194488352_Eukaryota_Dinophyceae_Noctilucales_Noctilucaceae_Noctiluca_scintillans
CAMPEP0194488352	Noctiluca scintillans	857	570	846	CAMPEP0194488352_Eukaryota_Dinophyceae_Noctilucales_Noctilucaceae_Noctiluca_scintillans
L8GRM8	Acanthamoeba castellanii	648	3	236	L8GRM8_Eukaryota_Discosea_Longamoebia_Acanthamoebidae_Acanthamoeba_castellanii
A0A2P6NYE5	Planoprotostelium fungivorum	1439	655	892	A0A2P6NYE5_Eukaryota_Evosea_Variosea_Cavosteliida_Cavosteliaceae_Planoprotostelium_fungivorum
A0A0S6X3S4	fungal sp.	604	3	235	A0A0S6X3S4_Eukaryota_fungal_sp._No.11243
CAMPEP0119353446	Calcidiscus leptoporus	357	240	297	CAMPEP0119353446_Eukaryota_Haptista_Haptophyta_Coccolithales_Calcidiscaceae_Calcidiscus_leptoporus
CAMPEP0119353446	Calcidiscus leptoporus	357	61	297	CAMPEP0119353446_Eukaryota_Haptista_Haptophyta_Coccolithales_Calcidiscaceae_Calcidiscus_leptoporus
CAMPEP0183360946	Coccolithus braarudii	187	29	185	CAMPEP0183360946_Eukaryota_Haptista_Haptophyta_Coccolithales_Coccolithaceae_Coccolithus_braarudii
CAMPEP0183336464	Coccolithus braarudii	321	11	199	CAMPEP0183336464_Eukaryota_Haptista_Haptophyta_Coccolithales_Coccolithaceae_Coccolithus_braarudii
CAMPEP0119319526	Scyphosphaera apsteinii	367	189	258	CAMPEP0119319526_Eukaryota_Haptista_Haptophyta_Coccosphaerales_Pontosphaeraceae_Scyphosphaera_apsteinii
CAMPEP0119319526	Scyphosphaera apsteinii	367	22	258	CAMPEP0119319526_Eukaryota_Haptista_Haptophyta_Coccosphaerales_Pontosphaeraceae_Scyphosphaera_apsteinii
CAMPEP0119343996	Scyphosphaera apsteinii	444	23	262	CAMPEP0119343996_Eukaryota_Haptista_Haptophyta_Coccosphaerales_Pontosphaeraceae_Scyphosphaera_apsteinii
CAMPEP0196698506	Isochrysidales Isochrysidaceae	346	225	287	CAMPEP0196698506_Eukaryota_Haptista_Haptophyta_Isochrysidales_Isochrysidaceae_
CAMPEP0196698506	Isochrysidales Isochrysidaceae	346	51	287	CAMPEP0196698506_Eukaryota_Haptista_Haptophyta_Isochrysidales_Isochrysidaceae_
CAMPEP0202757844	Isochrysidales Isochrysidaceae	352	231	293	CAMPEP0202757844_Eukaryota_Haptista_Haptophyta_Isochrysidales_Isochrysidaceae_
CAMPEP0202757844	Isochrysidales Isochrysidaceae	352	57	293	CAMPEP0202757844_Eukaryota_Haptista_Haptophyta_Isochrysidales_Isochrysidaceae_
CAMPEP0196336430	Emiliania huxleyi	370	249	311	CAMPEP0196336430_Eukaryota_Haptista_Haptophyta_Isochrysidales_Noelaerhabdaceae_Emiliania_huxleyi
CAMPEP0196336430	Emiliania huxleyi	370	75	311	CAMPEP0196336430_Eukaryota_Haptista_Haptophyta_Isochrysidales_Noelaerhabdaceae_Emiliania_huxleyi
CAMPEP0182291524	Emiliania huxleyi	371	250	312	CAMPEP0182291524_Eukaryota_Haptista_Haptophyta_Isochrysidales_Noelaerhabdaceae_Emiliania_huxleyi
CAMPEP0182291524	Emiliania huxleyi	371	76	312	CAMPEP0182291524_Eukaryota_Haptista_Haptophyta_Isochrysidales_Noelaerhabdaceae_Emiliania_huxleyi
CAMPEP0182367166	Emiliania huxleyi	348	227	289	CAMPEP0182367166_Eukaryota_Haptista_Haptophyta_Isochrysidales_Noelaerhabdaceae_Emiliania_huxleyi
CAMPEP0182367166	Emiliania huxleyi	348	53	289	CAMPEP0182367166_Eukaryota_Haptista_Haptophyta_Isochrysidales_Noelaerhabdaceae_Emiliania_huxleyi
CAMPEP0182118112	Emiliania huxleyi	370	249	311	CAMPEP0182118112_Eukaryota_Haptista_Haptophyta_Isochrysidales_Noelaerhabdaceae_Emiliania_huxleyi
CAMPEP0182118112	Emiliania huxleyi	370	75	311	CAMPEP0182118112_Eukaryota_Haptista_Haptophyta_Isochrysidales_Noelaerhabdaceae_Emiliania_huxleyi
CAMPEP0196428350	Emiliania huxleyi	371	250	312	CAMPEP0196428350_Eukaryota_Haptista_Haptophyta_Isochrysidales_Noelaerhabdaceae_Emiliania_huxleyi
CAMPEP0196428350	Emiliania huxleyi	371	76	312	CAMPEP0196428350_Eukaryota_Haptista_Haptophyta_Isochrysidales_Noelaerhabdaceae_Emiliania_huxleyi
CAMPEP0182196714	Emiliania huxleyi	371	250	312	CAMPEP0182196714_Eukaryota_Haptista_Haptophyta_Isochrysidales_Noelaerhabdaceae_Emiliania_huxleyi
CAMPEP0182196714	Emiliania huxleyi	371	76	312	CAMPEP0182196714_Eukaryota_Haptista_Haptophyta_Isochrysidales_Noelaerhabdaceae_Emiliania_huxleyi
CAMPEP0182402484	Emiliania huxleyi	353	232	294	CAMPEP0182402484_Eukaryota_Haptista_Haptophyta_Isochrysidales_Noelaerhabdaceae_Emiliania_huxleyi
CAMPEP0182402484	Emiliania huxleyi	353	58	294	CAMPEP0182402484_Eukaryota_Haptista_Haptophyta_Isochrysidales_Noelaerhabdaceae_Emiliania_huxleyi
CAMPEP0182044148	Emiliania huxleyi	368	247	309	CAMPEP0182044148_Eukaryota_Haptista_Haptophyta_Isochrysidales_Noelaerhabdaceae_Emiliania_huxleyi
CAMPEP0182044148	Emiliania huxleyi	368	73	309	CAMPEP0182044148_Eukaryota_Haptista_Haptophyta_Isochrysidales_Noelaerhabdaceae_Emiliania_huxleyi
CAMPEP0196375250	Emiliania huxleyi	373	252	314	CAMPEP0196375250_Eukaryota_Haptista_Haptophyta_Isochrysidales_Noelaerhabdaceae_Emiliania_huxleyi
CAMPEP0196375250	Emiliania huxleyi	373	78	314	CAMPEP0196375250_Eukaryota_Haptista_Haptophyta_Isochrysidales_Noelaerhabdaceae_Emiliania_huxleyi
CAMPEP0196310626	Emiliania huxleyi	371	250	312	CAMPEP0196310626_Eukaryota_Haptista_Haptophyta_Isochrysidales_Noelaerhabdaceae_Emiliania_huxleyi
CAMPEP0196310626	Emiliania huxleyi	371	76	312	CAMPEP0196310626_Eukaryota_Haptista_Haptophyta_Isochrysidales_Noelaerhabdaceae_Emiliania_huxleyi
CAMPEP0181842028	Emiliania huxleyi	253	58	250	CAMPEP0181842028_Eukaryota_Haptista_Haptophyta_Isochrysidales_Noelaerhabdaceae_Emiliania_huxleyi
CAMPEP0182011118	Emiliania huxleyi	346	225	287	CAMPEP0182011118_Eukaryota_Haptista_Haptophyta_Isochrysidales_Noelaerhabdaceae_Emiliania_huxleyi
CAMPEP0182011118	Emiliania huxleyi	346	51	287	CAMPEP0182011118_Eukaryota_Haptista_Haptophyta_Isochrysidales_Noelaerhabdaceae_Emiliania_huxleyi
CAMPEP0182041076	Emiliania huxleyi	363	45	260	CAMPEP0182041076_Eukaryota_Haptista_Haptophyta_Isochrysidales_Noelaerhabdaceae_Emiliania_huxleyi
CAMPEP0182108418	Emiliania huxleyi	378	48	263	CAMPEP0182108418_Eukaryota_Haptista_Haptophyta_Isochrysidales_Noelaerhabdaceae_Emiliania_huxleyi
R1FY30	Emiliania huxleyi	726	64	279	R1FY30_Eukaryota_Haptista_Haptophyta_Isochrysidales_Noelaerhabdaceae_Emiliania_huxleyi
CAMPEP0181949024	Emiliania huxleyi	371	46	256	CAMPEP0181949024_Eukaryota_Haptista_Haptophyta_Isochrysidales_Noelaerhabdaceae_Emiliania_huxleyi
CAMPEP0196452004	Emiliania huxleyi	400	55	277	CAMPEP0196452004_Eukaryota_Haptista_Haptophyta_Isochrysidales_Noelaerhabdaceae_Emiliania_huxleyi
CAMPEP0196300188	Emiliania huxleyi	391	73	288	CAMPEP0196300188_Eukaryota_Haptista_Haptophyta_Isochrysidales_Noelaerhabdaceae_Emiliania_huxleyi
CAMPEP0181817022	Emiliania huxleyi	288	37	241	CAMPEP0181817022_Eukaryota_Haptista_Haptophyta_Isochrysidales_Noelaerhabdaceae_Emiliania_huxleyi
CAMPEP0185504498	Gephyrocapsa oceanica	287	42	257	CAMPEP0185504498_Eukaryota_Haptista_Haptophyta_Isochrysidales_Noelaerhabdaceae_Gephyrocapsa_oceanica
CAMPEP0185344392	Gephyrocapsa oceanica	324	54	287	CAMPEP0185344392_Eukaryota_Haptista_Haptophyta_Isochrysidales_Noelaerhabdaceae_Gephyrocapsa_oceanica
CAMPEP0173006590	Phaeocystis antarctica	401	47	262	CAMPEP0173006590_Eukaryota_Haptista_Haptophyta_Phaeocystales_Phaeocystaceae_Phaeocystis_antarctica
CAMPEP0118821074	Phaeocystales Phaeocystaceae	319	213	278	CAMPEP0118821074_Eukaryota_Haptista_Haptophyta_Phaeocystales_Phaeocystaceae_
CAMPEP0118821074	Phaeocystales Phaeocystaceae	319	43	278	CAMPEP0118821074_Eukaryota_Haptista_Haptophyta_Phaeocystales_Phaeocystaceae_
CAMPEP0115863574	Chrysochromulina rotalis	405	53	273	CAMPEP0115863574_Eukaryota_Haptista_Haptophyta_Prymnesiales_Chrysochromulinaceae_Chrysochromulina_rotalis
CAMPEP0174734862	Haptolina brevifila	320	190	255	CAMPEP0174734862_Eukaryota_Haptista_Haptophyta_Prymnesiales_Prymnesiaceae_Haptolina_brevifila
CAMPEP0174734862	Haptolina brevifila	320	19	255	CAMPEP0174734862_Eukaryota_Haptista_Haptophyta_Prymnesiales_Prymnesiaceae_Haptolina_brevifila
CAMPEP0181226822	Haptolina ericina	365	218	282	CAMPEP0181226822_Eukaryota_Haptista_Haptophyta_Prymnesiales_Prymnesiaceae_Haptolina_ericina
CAMPEP0181226822	Haptolina ericina	365	46	282	CAMPEP0181226822_Eukaryota_Haptista_Haptophyta_Prymnesiales_Prymnesiaceae_Haptolina_ericina
CAMPEP0181214006	Haptolina ericina	309	3	178	CAMPEP0181214006_Eukaryota_Haptista_Haptophyta_Prymnesiales_Prymnesiaceae_Haptolina_ericina
CAMPEP0182798512	Prymnesium parvum	301	12	217	CAMPEP0182798512_Eukaryota_Haptista_Haptophyta_Prymnesiales_Prymnesiaceae_Prymnesium_parvum
CAMPEP0182798512	Prymnesium parvum	301	12	246	CAMPEP0182798512_Eukaryota_Haptista_Haptophyta_Prymnesiales_Prymnesiaceae_Prymnesium_parvum
CAMPEP0205862664	Prymnesium parvum	375	33	252	CAMPEP0205862664_Eukaryota_Haptista_Haptophyta_Prymnesiales_Prymnesiaceae_Prymnesium_parvum
CAMPEP0115775262	Prymnesium polylepis	298	173	238	CAMPEP0115775262_Eukaryota_Haptista_Haptophyta_Prymnesiales_Prymnesiaceae_Prymnesium_polylepis
CAMPEP0115775262	Prymnesium polylepis	298	3	238	CAMPEP0115775262_Eukaryota_Haptista_Haptophyta_Prymnesiales_Prymnesiaceae_Prymnesium_polylepis
A0A163LU61	Absidia glauca	627	3	231	A0A163LU61_Eukaryota_Mucoromycota_Mucoromycetes_Mucorales_Cunninghamellaceae_Absidia_glauca
A0A1X2GTC4	Hesseltinella vesiculosa	641	3	230	A0A1X2GTC4_Eukaryota_Mucoromycota_Mucoromycetes_Mucorales_Cunninghamellaceae_Hesseltinella_vesiculosa
A0A068RST9	Lichtheimia corymbifera	603	3	231	A0A068RST9_Eukaryota_Mucoromycota_Mucoromycetes_Mucorales_Lichtheimiaceae_Lichtheimia_corymbifera
A0A162UN96	Phycomyces blakesleeanus	602	3	231	A0A162UN96_Eukaryota_Mucoromycota_Mucoromycetes_Mucorales_Phycomycetaceae_Phycomyces_blakesleeanus
I1BJX8	Rhizopus delemar	563	3	231	I1BJX8_Eukaryota_Mucoromycota_Mucoromycetes_Mucorales_Rhizopodaceae_Rhizopus_delemar
A0A1X2H2H5	Syncephalastrum racemosum	599	3	231	A0A1X2H2H5_Eukaryota_Mucoromycota_Mucoromycetes_Mucorales_Syncephalastraceae_Syncephalastrum_racemosum

## Sheet: CrtY
Accession_ID	Genus_species	Length	Begin	End	taxa
A0A2T0H1Z1	Actinopolyspora mortivallis	422	3	379	A0A2T0H1Z1_Bacteria_Actinobacteria_Actinobacteria_Actinopolysporales_Actinopolysporaceae_Actinopolyspora_mortivallis
G7GIT4	Gordonia amarae	389	1	342	G7GIT4_Bacteria_Actinobacteria_Actinobacteria_Corynebacteriales_Gordoniaceae_Gordonia_amarae
A0A554URB7	Skermania sp.	387	6	352	A0A554URB7_Bacteria_Actinobacteria_Actinobacteria_Corynebacteriales_Gordoniaceae_Skermania_sp._ID1734
A0A554V9M7	Skermania sp.	386	8	334	A0A554V9M7_Bacteria_Actinobacteria_Actinobacteria_Corynebacteriales_Gordoniaceae_Skermania_sp._ID1734
F6EN87	Hoyosella subflava	372	7	350	F6EN87_Bacteria_Actinobacteria_Actinobacteria_Corynebacteriales_Mycobacteriaceae_Hoyosella_subflava
A0A1B1WMW8	Mycobacterium sp.	407	5	363	A0A1B1WMW8_Bacteria_Actinobacteria_Actinobacteria_Corynebacteriales_Mycobacteriaceae_Mycobacterium_sp._djl-10
A0A1W0AZ91	Nocardia donostiensis	368	4	332	A0A1W0AZ91_Bacteria_Actinobacteria_Actinobacteria_Corynebacteriales_Nocardiaceae_Nocardia_donostiensis
A0A1W0B8Q6	Nocardia donostiensis	403	10	336	A0A1W0B8Q6_Bacteria_Actinobacteria_Actinobacteria_Corynebacteriales_Nocardiaceae_Nocardia_donostiensis
R7WLW8	Rhodococcus rhodnii	434	59	407	R7WLW8_Bacteria_Actinobacteria_Actinobacteria_Corynebacteriales_Nocardiaceae_Rhodococcus_rhodnii
A0A0D8I0H3	Rhodococcus sp.	379	9	365	A0A0D8I0H3_Bacteria_Actinobacteria_Actinobacteria_Corynebacteriales_Nocardiaceae_Rhodococcus_sp._AD45
A0A438AZH8	Rhodococcus sp.	401	25	372	A0A438AZH8_Bacteria_Actinobacteria_Actinobacteria_Corynebacteriales_Nocardiaceae_Rhodococcus_sp._LHW51113
A0A143Q730	Rhodococcus sp.	377	6	335	A0A143Q730_Bacteria_Actinobacteria_Actinobacteria_Corynebacteriales_Nocardiaceae_Rhodococcus_sp._PBTS_1
V8CX37	Williamsia sp.	384	15	354	V8CX37_Bacteria_Actinobacteria_Actinobacteria_Corynebacteriales_Nocardiaceae_Williamsia_sp._D3
A0A516X2X8	Tomitella sp.	397	31	374	A0A516X2X8_Bacteria_Actinobacteria_Actinobacteria_Corynebacteriales_Tomitella_sp._HY188
D5URP4	Tsukamurella paurometabola	351	111	325	D5URP4_Bacteria_Actinobacteria_Actinobacteria_Corynebacteriales_Tsukamurellaceae_Tsukamurella_paurometabola
A0A420XJV0	Motilibacter peucedani	404	10	371	A0A420XJV0_Bacteria_Actinobacteria_Actinobacteria_Frankiales_Motilibacteraceae_Motilibacter_peucedani
A0A0Q5VUX2	Geodermatophilus sp.	373	10	337	A0A0Q5VUX2_Bacteria_Actinobacteria_Actinobacteria_Geodermatophilales_Geodermatophilaceae_Geodermatophilus_sp._Leaf369
K6WZ54	Kineosphaera limosa	426	113	246	K6WZ54_Bacteria_Actinobacteria_Actinobacteria_Micrococcales_Dermatophilaceae_Kineosphaera_limosa
A0A1U7MPQ7	Ornithinimicrobium sp.	376	5	353	A0A1U7MPQ7_Bacteria_Actinobacteria_Actinobacteria_Micrococcales_Intrasporangiaceae_Ornithinimicrobium_sp._CNJ-824
A0A1B1NCP0	Serinicoccus sp.	379	3	340	A0A1B1NCP0_Bacteria_Actinobacteria_Actinobacteria_Micrococcales_Intrasporangiaceae_Serinicoccus_sp._JLT9
A0A168EZU0	Isoptericola dokdonensis	375	3	354	A0A168EZU0_Bacteria_Actinobacteria_Actinobacteria_Micrococcales_Promicromonosporaceae_Isoptericola_dokdonensis
A0A3G8ZPN6	Nakamurella sp.	379	9	341	A0A3G8ZPN6_Bacteria_Actinobacteria_Actinobacteria_Nakamurellales_Nakamurellaceae_Nakamurella_sp._s14-144
A0A1H2M2V7	Friedmanniella sagamiharensis	396	8	362	A0A1H2M2V7_Bacteria_Actinobacteria_Actinobacteria_Propionibacteriales_Nocardioidaceae_Friedmanniella_sagamiharensis
A0A367YXB7	Desertihabitans brevis	387	2	337	A0A367YXB7_Bacteria_Actinobacteria_Actinobacteria_Propionibacteriales_Propionibacteriaceae_Desertihabitans_brevis
A0A4R7JD60	Naumannella halotolerans	366	2	323	A0A4R7JD60_Bacteria_Actinobacteria_Actinobacteria_Propionibacteriales_Propionibacteriaceae_Naumannella_halotolerans
A0A4Q2EF59	bacterium VG341	414	16	62	A0A4Q2EF59_Bacteria_Actinobacteria_Actinobacteria_Propionibacteriales_Propionibacteriaceae_Propionibacteriaceae_bacterium_VG341
A0A3M0G2S9	Tessaracoccus antarcticus	375	15	358	A0A3M0G2S9_Bacteria_Actinobacteria_Actinobacteria_Propionibacteriales_Propionibacteriaceae_Tessaracoccus_antarcticus
A0A1G9I3P9	Tessaracoccus oleiagri	382	8	358	A0A1G9I3P9_Bacteria_Actinobacteria_Actinobacteria_Propionibacteriales_Propionibacteriaceae_Tessaracoccus_oleiagri
A0A221W2J2	Actinoalloteichus hoggarensis	423	3	358	A0A221W2J2_Bacteria_Actinobacteria_Actinobacteria_Pseudonocardiales_Pseudonocardiaceae_Actinoalloteichus_hoggarensis
A0A1G9R639	Allokutzneria albata	382	3	356	A0A1G9R639_Bacteria_Actinobacteria_Actinobacteria_Pseudonocardiales_Pseudonocardiaceae_Allokutzneria_albata
A0A4Y3WIA5	Pseudonocardia hydrocarbonoxydans	392	6	365	A0A4Y3WIA5_Bacteria_Actinobacteria_Actinobacteria_Pseudonocardiales_Pseudonocardiaceae_Pseudonocardia_hydrocarbonoxydans
A0A1G7HVU1	Pseudonocardia oroxyli	378	3	344	A0A1G7HVU1_Bacteria_Actinobacteria_Actinobacteria_Pseudonocardiales_Pseudonocardiaceae_Pseudonocardia_oroxyli
A0A073BAR8	Saccharopolyspora rectivirgula	401	3	378	A0A073BAR8_Bacteria_Actinobacteria_Actinobacteria_Pseudonocardiales_Pseudonocardiaceae_Saccharopolyspora_rectivirgula
A0A1M4YEM0	Streptoalloteichus hindustanus	397	2	377	A0A1M4YEM0_Bacteria_Actinobacteria_Actinobacteria_Pseudonocardiales_Pseudonocardiaceae_Streptoalloteichus_hindustanus
A0A1G8I2F2	Sinosporangium album	394	6	378	A0A1G8I2F2_Bacteria_Actinobacteria_Actinobacteria_Streptosporangiales_Streptosporangiaceae_Sinosporangium_album
A0A411YC16	Egibacter rhizosphaerae	410	8	378	A0A411YC16_Bacteria_Actinobacteria_Nitriliruptoria_Egibacterales_Egibacteraceae_Egibacter_rhizosphaerae
A0A346Y4W1	Euzebya sp.	432	18	378	A0A346Y4W1_Bacteria_Actinobacteria_Nitriliruptoria_Euzebyales_Euzebyaceae_Euzebya_sp._DY32-46
Q1AUE5	Rubrobacter xylanophilus	417	34	404	Q1AUE5_Bacteria_Actinobacteria_Rubrobacteria_Rubrobacterales_Rubrobacteraceae_Rubrobacter_xylanophilus
A0A3E1NF79	Deminuibacter soli	404	6	378	A0A3E1NF79_Bacteria_Bacteroidetes_Chitinophagia_Chitinophagales_Chitinophagaceae_Deminuibacter_soli
I2F0D6	Emticicia oligotrophica	387	7	370	I2F0D6_Bacteria_Bacteroidetes_Cytophagia_Cytophagales_Cytophagaceae_Emticicia_oligotrophica
A0A286IP01	TFI 002	386	5	366	A0A286IP01_Bacteria_Bacteroidetes_Cytophagia_Cytophagales_Cytophagales_bacterium_TFI_002
A0A1L3J1C8	Gramella salexigens	378	9	366	A0A1L3J1C8_Bacteria_Bacteroidetes_Flavobacteriia_Flavobacteriales_Flavobacteriaceae_Gramella_salexigens
A0A1B6YEA4	Balneola sp.	385	8	375	A0A1B6YEA4_Bacteria_Balneolaeota_Balneolia_Balneolales_Balneolaceae_Balneola_sp._EhC07
I0I4J3	Caldilinea aerophila	421	4	390	I0I4J3_Bacteria_Chloroflexi_Caldilineae_Caldilineales_Caldilineaceae_Caldilinea_aerophila
A5UWL4	Roseiflexus sp.	413	5	390	A5UWL4_Bacteria_Chloroflexi_Chloroflexia_Chloroflexales_Roseiflexaceae_Roseiflexus_sp._RS-1
A0A2T1CZM2	cyanobacterium CCP2	408	3	388	A0A2T1CZM2_Bacteria_Cyanobacteria_filamentous_cyanobacterium_CCP2
A0A2P8WBX7	cyanobacterium CCP5	407	4	391	A0A2P8WBX7_Bacteria_Cyanobacteria_filamentous_cyanobacterium_CCP5
K9SBF0	Geitlerinema sp.	410	3	389	K9SBF0_Bacteria_Cyanobacteria_Oscillatoriales_Coleofasciculaceae_Geitlerinema_sp._PCC_7407
A0A1U7J4Y8	Phormidium tenue	409	3	388	A0A1U7J4Y8_Bacteria_Cyanobacteria_Oscillatoriales_Oscillatoriaceae_Phormidium_tenue
B0C3S0	Acaryochloris marina	411	4	391	B0C3S0_Bacteria_Cyanobacteria_Synechococcales_Acaryochloridaceae_Acaryochloris_marina
K9UCR1	Chamaesiphon minutus	427	5	392	K9UCR1_Bacteria_Cyanobacteria_Synechococcales_Chamaesiphonaceae_Chamaesiphon_minutus
U9VQW1	Leptolyngbya sp.	427	16	404	U9VQW1_Bacteria_Cyanobacteria_Synechococcales_Leptolyngbyaceae_Leptolyngbya_sp._Heron_Island_J
U9VNV1	Leptolyngbya sp.	406	4	385	U9VNV1_Bacteria_Cyanobacteria_Synechococcales_Leptolyngbyaceae_Leptolyngbya_sp._Heron_Island_J
A3PDG8	Prochlorococcus marinus	403	5	395	A3PDG8_Bacteria_Cyanobacteria_Synechococcales_Prochloraceae_Prochlorococcus_marinus
A0A1Z3HMR3	Halomicronema hongdechloris	410	3	388	A0A1Z3HMR3_Bacteria_Cyanobacteria_Synechococcales_Prochlorotrichaceae_Halomicronema_hongdechloris
Q55276	Synechococcus elongatus	411	3	390	Q55276_Bacteria_Cyanobacteria_Synechococcales_Synechococcaceae_Synechococcus_elongatus
B4WKG0	Synechococcus sp.	413	6	391	B4WKG0_Bacteria_Cyanobacteria_Synechococcales_Synechococcaceae_Synechococcus_sp._PCC_7335
A5GM49	Synechococcus sp.	413	2	392	A5GM49_Bacteria_Cyanobacteria_Synechococcales_Synechococcaceae_Synechococcus_sp._WH_7803
Q9RW68	Deinococcus radiodurans	410	10	377	Q9RW68_Bacteria_Deinococcus-Thermus_Deinococci_Deinococcales_Deinococcaceae_Deinococcus_radiodurans
D7CT74	Truepera radiovictrix	435	23	407	D7CT74_Bacteria_Deinococcus-Thermus_Deinococci_Deinococcales_Trueperaceae_Truepera_radiovictrix
A0A518EPB6	bacterium Poly30	395	6	386	A0A518EPB6_Bacteria_Planctomycetes_Planctomycetes_bacterium_Poly30
A0A371RG09	Parvularcula sp.	398	13	382	A0A371RG09_Bacteria_Proteobacteria_Alphaproteobacteria_Parvularculales_Parvularculaceae_Parvularcula_sp._SM1705
D0RPP7	proteobacterium HIMB114	363	4	355	D0RPP7_Bacteria_Proteobacteria_Alphaproteobacteria_Pelagibacterales_Pelagibacteraceae_alpha_proteobacterium_HIMB114
A0A433XF82	Arsenicitalea aurantiaca	399	16	384	A0A433XF82_Bacteria_Proteobacteria_Alphaproteobacteria_Rhizobiales_Hyphomicrobiaceae_Arsenicitalea_aurantiaca
E3I5T6	Rhodomicrobium vannielii	396	7	376	E3I5T6_Bacteria_Proteobacteria_Alphaproteobacteria_Rhizobiales_Hyphomicrobiaceae_Rhodomicrobium_vannielii
Q93CI8	Xanthobacter autotrophicus	385	2	372	Q93CI8_Bacteria_Proteobacteria_Alphaproteobacteria_Rhizobiales_Xanthobacteraceae_Xanthobacter_autotrophicus
A0A420WJH6	Litorimonas taeanensis	401	6	379	A0A420WJH6_Bacteria_Proteobacteria_Alphaproteobacteria_Rhodobacterales_Hyphomonadaceae_Litorimonas_taeanensis
A0A1H8KMY2	Pseudorhodobacter antarcticus	369	7	365	A0A1H8KMY2_Bacteria_Proteobacteria_Alphaproteobacteria_Rhodobacterales_Rhodobacteraceae_Pseudorhodobacter_antarcticus
A0A3D9FGP1	Parasphingopyxis lamellibrachiae	399	15	382	A0A3D9FGP1_Bacteria_Proteobacteria_Alphaproteobacteria_Sphingomonadales_Sphingomonadaceae_Parasphingopyxis_lamellibrachiae
W0A1Z9	Sphingomonas sanxanigenens	398	13	381	W0A1Z9_Bacteria_Proteobacteria_Alphaproteobacteria_Sphingomonadales_Sphingomonadaceae_Sphingomonas_sanxanigenens
A0A2A2SC57	Sphingomonas sp.	388	11	380	A0A2A2SC57_Bacteria_Proteobacteria_Alphaproteobacteria_Sphingomonadales_Sphingomonadaceae_Sphingomonas_sp._1PNM-20
A0A418WQ12	Sphingomonas sp.	387	8	378	A0A418WQ12_Bacteria_Proteobacteria_Alphaproteobacteria_Sphingomonadales_Sphingomonadaceae_Sphingomonas_sp._K2R01-6
A0A1G5ULG2	Sphingomonas sp.	386	8	378	A0A1G5ULG2_Bacteria_Proteobacteria_Alphaproteobacteria_Sphingomonadales_Sphingomonadaceae_Sphingomonas_sp._NFR15
A0A0Q8XE03	Sphingomonas sp.	386	8	378	A0A0Q8XE03_Bacteria_Proteobacteria_Alphaproteobacteria_Sphingomonadales_Sphingomonadaceae_Sphingomonas_sp._Root241
A0A0W1QQE1	Sphingomonas sp.	385	8	378	A0A0W1QQE1_Bacteria_Proteobacteria_Alphaproteobacteria_Sphingomonadales_Sphingomonadaceae_Sphingomonas_sp._WG
A0A495RXK3	Sphingosinicella microcystinivorans	382	4	375	A0A495RXK3_Bacteria_Proteobacteria_Alphaproteobacteria_Sphingomonadales_Sphingomonadaceae_Sphingosinicella_microcystinivorans
A0A4Q5S147	Sphingomonadales bacterium	387	8	378	A0A4Q5S147_Bacteria_Proteobacteria_Alphaproteobacteria_Sphingomonadales_Sphingomonadales_bacterium
A0P4Y2	bacterium HTCC2181	371	6	364	A0P4Y2_Bacteria_Proteobacteria_Betaproteobacteria_Nitrosomonadales_Methylophilales_bacterium_HTCC2181
A0A2Z4FHC2	Bradymonas sediminis	427	9	395	A0A2Z4FHC2_Bacteria_Proteobacteria_Deltaproteobacteria_Bradymonadales_Bradymonadaceae_Bradymonas_sediminis
A0A5B8XV18	bacterium V1718	375	7	350	A0A5B8XV18_Bacteria_Proteobacteria_Deltaproteobacteria_Bradymonadales_Bradymonadales_bacterium_V1718
A0A2S9YL11	Enhygromyxa salina	423	9	389	A0A2S9YL11_Bacteria_Proteobacteria_Deltaproteobacteria_Myxococcales_Enhygromyxa_salina
A0A4Q5XD97	Myxococcales bacterium	404	10	381	A0A4Q5XD97_Bacteria_Proteobacteria_Deltaproteobacteria_Myxococcales_Myxococcales_bacterium
A0A2K8UIG0	Thiodictyon syntrophicum	393	12	370	A0A2K8UIG0_Bacteria_Proteobacteria_Gammaproteobacteria_Chromatiales_Chromatiaceae_Candidatus_Thiodictyon_syntrophicum
H5V4V3	Atlantibacter hermannii	381	4	371	H5V4V3_Bacteria_Proteobacteria_Gammaproteobacteria_Enterobacterales_Enterobacteriaceae_Atlantibacter_hermannii
Q6MMA6	Bdellovibrio bacteriovorus	379	11	375	Q6MMA6_Bacteria_Proteobacteria_Oligoflexia_Bdellovibrionales_Bdellovibrionaceae_Bdellovibrio_bacteriovorus
CAMPEP0113609684	Cylindrotheca closterium	573	55	468	CAMPEP0113609684_Eukaryota_Bacillariophyta_Bacillariophyceae_Bacillariales_Bacillariaceae_Cylindrotheca_closterium
CAMPEP0197277530	Pseudo-nitzschia delicatissima	556	19	432	CAMPEP0197277530_Eukaryota_Bacillariophyta_Bacillariophyceae_Bacillariales_Bacillariaceae_Pseudo-nitzschia_delicatissima
CAMPEP0178866838	Tryblionella compressa	548	15	430	CAMPEP0178866838_Eukaryota_Bacillariophyta_Bacillariophyceae_Bacillariales_Bacillariaceae_Tryblionella_compressa
CAMPEP0113483062	Bacillariales Bacillariaceae	645	63	488	CAMPEP0113483062_Eukaryota_Bacillariophyta_Bacillariophyceae_Bacillariales_Bacillariaceae_
CAMPEP0168727530	Naviculales Amphipleuraceae	659	108	533	CAMPEP0168727530_Eukaryota_Bacillariophyta_Bacillariophyceae_Naviculales_Amphipleuraceae_
B7FNX5	Phaeodactylum tricornutum	659	91	508	B7FNX5_Eukaryota_Bacillariophyta_Bacillariophyceae_Naviculales_Phaeodactylaceae_Phaeodactylum_tricornutum
CAMPEP0119561642	Stauroneis constricta	626	91	519	CAMPEP0119561642_Eukaryota_Bacillariophyta_Bacillariophyceae_Naviculales_Stauroneidaceae_Stauroneis_constricta
CAMPEP0170656778	Amphora coffeiformis	597	83	501	CAMPEP0170656778_Eukaryota_Bacillariophyta_Bacillariophyceae_Thalassiophysales_Catenulaceae_Amphora_coffeiformis
CAMPEP0172430216	Aulacoseira subarctica	586	76	484	CAMPEP0172430216_Eukaryota_Bacillariophyta_Coscinodiscophyceae_Aulacoseiraceae_Aulacoseira_subarctica
CAMPEP0198294870	Attheya septentrionalis	652	83	513	CAMPEP0198294870_Eukaryota_Bacillariophyta_Coscinodiscophyceae_Chaetocerotales_Attheyaceae_Attheya_septentrionalis
CAMPEP0198274674	Chaetoceros dichaeta	603	93	500	CAMPEP0198274674_Eukaryota_Bacillariophyta_Coscinodiscophyceae_Chaetocerotales_Chaetocerotaceae_Chaetoceros_dichaeta
CAMPEP0119449392	Chaetoceros neogracilis	568	45	454	CAMPEP0119449392_Eukaryota_Bacillariophyta_Coscinodiscophyceae_Chaetocerotales_Chaetocerotaceae_Chaetoceros_neogracilis
CAMPEP0194296944	Corethron pennatum	641	111	531	CAMPEP0194296944_Eukaryota_Bacillariophyta_Coscinodiscophyceae_Corethrales_Corethraceae_Corethron_pennatum
CAMPEP0172504246	Coscinodiscus wailesii	648	108	514	CAMPEP0172504246_Eukaryota_Bacillariophyta_Coscinodiscophyceae_Coscinodiscales_Coscinodiscaceae_Coscinodiscus_wailesii
CAMPEP0196813862	Leptocylindrus danicus	523	28	439	CAMPEP0196813862_Eukaryota_Bacillariophyta_Coscinodiscophyceae_Leptocylindrales_Leptocylindraceae_Leptocylindrus_danicus
CAMPEP0195525134	Stephanopyxis turris	610	66	482	CAMPEP0195525134_Eukaryota_Bacillariophyta_Coscinodiscophyceae_Melosirales_Stephanopyxidaceae_Stephanopyxis_turris
CAMPEP0184874090	Dactyliosolen fragilissimus	635	36	159	CAMPEP0184874090_Eukaryota_Bacillariophyta_Coscinodiscophyceae_Rhizosoleniales_Rhizosoleniaceae_Dactyliosolen_fragilissimus
CAMPEP0184874090	Dactyliosolen fragilissimus	635	217	502	CAMPEP0184874090_Eukaryota_Bacillariophyta_Coscinodiscophyceae_Rhizosoleniales_Rhizosoleniaceae_Dactyliosolen_fragilissimus
CAMPEP0194395042	Proboscia alata	615	96	206	CAMPEP0194395042_Eukaryota_Bacillariophyta_Coscinodiscophyceae_Rhizosoleniales_Rhizosoleniaceae_Proboscia_alata
CAMPEP0194395042	Proboscia alata	615	253	563	CAMPEP0194395042_Eukaryota_Bacillariophyta_Coscinodiscophyceae_Rhizosoleniales_Rhizosoleniaceae_Proboscia_alata
CAMPEP0194375384	Proboscia alata	531	9	427	CAMPEP0194375384_Eukaryota_Bacillariophyta_Coscinodiscophyceae_Rhizosoleniales_Rhizosoleniaceae_Proboscia_alata
CAMPEP0178959296	Rhizosolenia setigera	581	64	477	CAMPEP0178959296_Eukaryota_Bacillariophyta_Coscinodiscophyceae_Rhizosoleniales_Rhizosoleniaceae_Rhizosolenia_setigera
CAMPEP0183647822	Skeletonema menzelii	607	79	505	CAMPEP0183647822_Eukaryota_Bacillariophyta_Coscinodiscophyceae_Thalassiosirales_Skeletonemataceae_Skeletonema_menzelii
CAMPEP0172283874	Cyclotella meneghiniana	626	95	521	CAMPEP0172283874_Eukaryota_Bacillariophyta_Coscinodiscophyceae_Thalassiosirales_Stephanodiscaceae_Cyclotella_meneghiniana
CAMPEP0203291846	Conticribra weissflogii	667	86	229	CAMPEP0203291846_Eukaryota_Bacillariophyta_Coscinodiscophyceae_Thalassiosirales_Thalassiosiraceae_Conticribra_weissflogii
CAMPEP0203291846	Conticribra weissflogii	667	269	530	CAMPEP0203291846_Eukaryota_Bacillariophyta_Coscinodiscophyceae_Thalassiosirales_Thalassiosiraceae_Conticribra_weissflogii
CAMPEP0172320178	Detonula confervacea	633	92	527	CAMPEP0172320178_Eukaryota_Bacillariophyta_Coscinodiscophyceae_Thalassiosirales_Thalassiosiraceae_Detonula_confervacea
CAMPEP0183712734	Thalassiosira minuscula	621	88	516	CAMPEP0183712734_Eukaryota_Bacillariophyta_Coscinodiscophyceae_Thalassiosirales_Thalassiosiraceae_Thalassiosira_minuscula
B8BUM8	Thalassiosira pseudonana	597	89	492	B8BUM8_Eukaryota_Bacillariophyta_Coscinodiscophyceae_Thalassiosirales_Thalassiosiraceae_Thalassiosira_pseudonana
CAMPEP0172540862	Thalassiosira punctigera	634	97	529	CAMPEP0172540862_Eukaryota_Bacillariophyta_Coscinodiscophyceae_Thalassiosirales_Thalassiosiraceae_Thalassiosira_punctigera
CAMPEP0184816242	Thalassiosira rotula	618	91	515	CAMPEP0184816242_Eukaryota_Bacillariophyta_Coscinodiscophyceae_Thalassiosirales_Thalassiosiraceae_Thalassiosira_rotula
CAMPEP0195307314	Asterionellopsis glacialis	606	107	513	CAMPEP0195307314_Eukaryota_Bacillariophyta_Fragilariophyceae_Fragilariales_Fragilariaceae_Asterionellopsis_glacialis
CAMPEP0197139742	Asterionellopsis glacialis	612	80	497	CAMPEP0197139742_Eukaryota_Bacillariophyta_Fragilariophyceae_Fragilariales_Fragilariaceae_Asterionellopsis_glacialis
CAMPEP0119030788	cf. recta	593	52	490	CAMPEP0119030788_Eukaryota_Bacillariophyta_Fragilariophyceae_Fragilariales_Fragilariaceae_Synedropsis_cf._recta
CAMPEP0202480188	Fragilariales Staurosiraceae	545	16	426	CAMPEP0202480188_Eukaryota_Bacillariophyta_Fragilariophyceae_Fragilariales_Staurosiraceae_
CAMPEP0202443246	Licmophora paradoxa	621	38	471	CAMPEP0202443246_Eukaryota_Bacillariophyta_Fragilariophyceae_Licmophorales_Licmophoraceae_Licmophora_paradoxa
CAMPEP0194032120	Grammatophora oceanica	612	79	498	CAMPEP0194032120_Eukaryota_Bacillariophyta_Fragilariophyceae_Rhabdonematales_Grammatophoraceae_Grammatophora_oceanica
CAMPEP0178916172	Thalassionema frauenfeldii	611	72	488	CAMPEP0178916172_Eukaryota_Bacillariophyta_Fragilariophyceae_Thalassionemales_Thalassionemataceae_Thalassionema_frauenfeldii
CAMPEP0194238940	Thalassionema nitzschioides	463	6	404	CAMPEP0194238940_Eukaryota_Bacillariophyta_Fragilariophyceae_Thalassionemales_Thalassionemataceae_Thalassionema_nitzschioides
CAMPEP0194136274	Thalassiothrix antarctica	561	43	459	CAMPEP0194136274_Eukaryota_Bacillariophyta_Fragilariophyceae_Thalassionemales_Thalassionemataceae_Thalassiothrix_antarctica
CAMPEP0178594066	Extubocellulus spinifer	650	95	517	CAMPEP0178594066_Eukaryota_Bacillariophyta_Mediophyceae_Cymatosirales_Cymatosiraceae_Extubocellulus_spinifer
CAMPEP0181031262	Minutocellus polymorphus	665	109	534	CAMPEP0181031262_Eukaryota_Bacillariophyta_Mediophyceae_Cymatosirales_Cymatosiraceae_Minutocellus_polymorphus
CAMPEP0185803652	Minutocellus polymorphus	645	91	516	CAMPEP0185803652_Eukaryota_Bacillariophyta_Mediophyceae_Cymatosirales_Cymatosiraceae_Minutocellus_polymorphus
CAMPEP0113546000	Eupodiscales Eupodiscaceae	569	81	499	CAMPEP0113546000_Eukaryota_Bacillariophyta_Mediophyceae_Eupodiscales_Eupodiscaceae_
CAMPEP0180975616	Ditylum brightwellii	627	94	515	CAMPEP0180975616_Eukaryota_Bacillariophyta_Mediophyceae_Lithodesmiales_Lithodesmiaceae_Ditylum_brightwellii
CAMPEP0185738240	Lithodesmiales Lithodesmiaceae	642	88	506	CAMPEP0185738240_Eukaryota_Bacillariophyta_Mediophyceae_Lithodesmiales_Lithodesmiaceae_
CAMPEP0183302444	Trieres chinensis	485	75	355	CAMPEP0183302444_Eukaryota_Bacillariophyta_Mediophyceae_Triceratiales_Triceratiaceae_Trieres_chinensis
CAMPEP0182477470	Triparma eleuthera	501	64	460	CAMPEP0182477470_Eukaryota_Bolidophyceae_Parmales_Triparmaceae_Triparma_eleuthera
CAMPEP0118657400	Triparma pacifica	573	50	457	CAMPEP0118657400_Eukaryota_Bolidophyceae_Parmales_Triparmaceae_Triparma_pacifica
CAMPEP0197572440	Parmales Triparmaceae	509	56	472	CAMPEP0197572440_Eukaryota_Bolidophyceae_Parmales_Triparmaceae_
CAMPEP0118609840	Amorphochlora amoebiformis	1138	113	511	CAMPEP0118609840_Eukaryota_Cercozoa_Chlorarachniophyceae_Amorphochlora_amoebiformis
CAMPEP0118609840	Amorphochlora amoebiformis	1138	672	1058	CAMPEP0118609840_Eukaryota_Cercozoa_Chlorarachniophyceae_Amorphochlora_amoebiformis
CAMPEP0118624814	Amorphochlora amoebiformis	427	70	426	CAMPEP0118624814_Eukaryota_Cercozoa_Chlorarachniophyceae_Amorphochlora_amoebiformis
CAMPEP0169584872	Bigelowiella natans	1155	72	473	CAMPEP0169584872_Eukaryota_Cercozoa_Chlorarachniophyceae_Bigelowiella_natans
CAMPEP0169584872	Bigelowiella natans	1155	664	1066	CAMPEP0169584872_Eukaryota_Cercozoa_Chlorarachniophyceae_Bigelowiella_natans
CAMPEP0172220534	Bigelowiella natans	687	204	606	CAMPEP0172220534_Eukaryota_Cercozoa_Chlorarachniophyceae_Bigelowiella_natans
CAMPEP0114517738	Chlorarachnion reptans	1210	149	548	CAMPEP0114517738_Eukaryota_Cercozoa_Chlorarachniophyceae_Chlorarachnion_reptans
CAMPEP0114517738	Chlorarachnion reptans	1210	715	1101	CAMPEP0114517738_Eukaryota_Cercozoa_Chlorarachniophyceae_Chlorarachnion_reptans
CAMPEP0184494204	Chlorarachniophyceae sp.	1210	160	558	CAMPEP0184494204_Eukaryota_Cercozoa_Chlorarachniophyceae_Chlorarachniophyceae_sp._BC52
CAMPEP0184494204	Chlorarachniophyceae sp.	1210	738	1138	CAMPEP0184494204_Eukaryota_Cercozoa_Chlorarachniophyceae_Chlorarachniophyceae_sp._BC52
CAMPEP0167762396	Gymnochlora sp.	1052	52	447	CAMPEP0167762396_Eukaryota_Cercozoa_Chlorarachniophyceae_Gymnochlora_sp._CCMP2014
CAMPEP0167762396	Gymnochlora sp.	1052	590	975	CAMPEP0167762396_Eukaryota_Cercozoa_Chlorarachniophyceae_Gymnochlora_sp._CCMP2014
CAMPEP0114099854	Lotharella globosa	1082	101	487	CAMPEP0114099854_Eukaryota_Cercozoa_Chlorarachniophyceae_Lotharella_globosa
CAMPEP0114099854	Lotharella globosa	1082	627	1013	CAMPEP0114099854_Eukaryota_Cercozoa_Chlorarachniophyceae_Lotharella_globosa
CAMPEP0114075126	Lotharella globosa	794	3	199	CAMPEP0114075126_Eukaryota_Cercozoa_Chlorarachniophyceae_Lotharella_globosa
CAMPEP0114075126	Lotharella globosa	794	339	725	CAMPEP0114075126_Eukaryota_Cercozoa_Chlorarachniophyceae_Lotharella_globosa
CAMPEP0167781976	Lotharella globosa	569	112	500	CAMPEP0167781976_Eukaryota_Cercozoa_Chlorarachniophyceae_Lotharella_globosa
CAMPEP0197523050	Partenskyella glossopodia	1149	133	528	CAMPEP0197523050_Eukaryota_Cercozoa_Chlorarachniophyceae_Partenskyella_glossopodia
CAMPEP0197523050	Partenskyella glossopodia	1149	688	1079	CAMPEP0197523050_Eukaryota_Cercozoa_Chlorarachniophyceae_Partenskyella_glossopodia
CAMPEP0177594828	Tetraselmis sp.	491	58	461	CAMPEP0177594828_Eukaryota_Chlorophyta_Chlorodendrophyceae_Chlorodendrales_Chlorodendraceae_Tetraselmis_sp._GSL018
CAMPEP0202902624	Chlamydomonas chlamydogama	554	86	494	CAMPEP0202902624_Eukaryota_Chlorophyta_Chlorophyceae_Chlamydomonadales_Chlamydomonadaceae_Chlamydomonas_chlamydogama
A0A5B8MF76	Chloropicon primus	548	72	185	A0A5B8MF76_Eukaryota_Chlorophyta_Chloropicophyceae_Chloropicales_Chloropicaceae_Chloropicon_primus
A0A5B8MF76	Chloropicon primus	548	209	518	A0A5B8MF76_Eukaryota_Chlorophyta_Chloropicophyceae_Chloropicales_Chloropicaceae_Chloropicon_primus
CAMPEP0206100008	Chloropicon roscoffensis	463	4	431	CAMPEP0206100008_Eukaryota_Chlorophyta_Chloropicophyceae_Chloropicales_Chloropicaceae_Chloropicon_roscoffensis
CAMPEP0183789866	Crustomastix stigmatica	1141	2	262	CAMPEP0183789866_Eukaryota_Chlorophyta_Mamiellophyceae_Dolichomastigales_Crustomastigaceae_Crustomastix_stigmatica
CAMPEP0183789866	Crustomastix stigmatica	1141	410	805	CAMPEP0183789866_Eukaryota_Chlorophyta_Mamiellophyceae_Dolichomastigales_Crustomastigaceae_Crustomastix_stigmatica
CAMPEP0170143458	Dolichomastix tenuilepis	1103	62	454	CAMPEP0170143458_Eukaryota_Chlorophyta_Mamiellophyceae_Dolichomastigales_Dolichomastigaceae_Dolichomastix_tenuilepis
CAMPEP0197589552	Mamiellaceae sp.	1283	155	281	CAMPEP0197589552_Eukaryota_Chlorophyta_Mamiellophyceae_Mamiellaceae_sp._RCC2288
CAMPEP0197589552	Mamiellaceae sp.	1283	335	608	CAMPEP0197589552_Eukaryota_Chlorophyta_Mamiellophyceae_Mamiellaceae_sp._RCC2288
CAMPEP0197589552	Mamiellaceae sp.	1283	745	860	CAMPEP0197589552_Eukaryota_Chlorophyta_Mamiellophyceae_Mamiellaceae_sp._RCC2288
CAMPEP0197589552	Mamiellaceae sp.	1283	901	1166	CAMPEP0197589552_Eukaryota_Chlorophyta_Mamiellophyceae_Mamiellaceae_sp._RCC2288
A0A096PBF6	Ostreococcus tauri	1439	136	548	A0A096PBF6_Eukaryota_Chlorophyta_Mamiellophyceae_Mamiellales_Bathycoccaceae_Ostreococcus_tauri
CAMPEP0182914744	Nephroselmis pyriformis	543	87	516	CAMPEP0182914744_Eukaryota_Chlorophyta_Nephroselmidophyceae_Nephroselmidales_Nephroselmidaceae_Nephroselmis_pyriformis
CAMPEP0195550044	Prasinoderma coloniale	526	44	456	CAMPEP0195550044_Eukaryota_Chlorophyta_Palmophyllophyceae_Prasinococcales_Prasinococcaceae_Prasinoderma_coloniale
CAMPEP0119173176	Prasinoderma singulare	931	58	461	CAMPEP0119173176_Eukaryota_Chlorophyta_Palmophyllophyceae_Prasinococcales_Prasinococcaceae_Prasinoderma_singulare
CAMPEP0183829082	Picocystis salinarum	513	60	473	CAMPEP0183829082_Eukaryota_Chlorophyta_Picocystophyceae_Picocystales_Picocystaceae_Picocystis_salinarum
CAMPEP0119137330	prasinophyte sp.	385	2	363	CAMPEP0119137330_Eukaryota_Chlorophyta_prasinophyte_sp._RCC997
CAMPEP0197475552	prasinophyte sp.	511	119	234	CAMPEP0197475552_Eukaryota_Chlorophyta_prasinophyte_sp._RCC997
CAMPEP0197475552	prasinophyte sp.	511	261	508	CAMPEP0197475552_Eukaryota_Chlorophyta_prasinophyte_sp._RCC997
CAMPEP0197497106	prasinophyte sp.	472	2	440	CAMPEP0197497106_Eukaryota_Chlorophyta_prasinophyte_sp._RCC997
CAMPEP0198721090	Pycnococcus provasolii	793	43	473	CAMPEP0198721090_Eukaryota_Chlorophyta_Pycnococcaceae_Pycnococcus_provasolii
CAMPEP0197867262	Pterosperma sp.	698	124	537	CAMPEP0197867262_Eukaryota_Chlorophyta_Pyramimonadales_Pterospermataceae_Pterosperma_sp._CCMP1384
CAMPEP0114249610	Pyramimonas parkeae	454	17	76	CAMPEP0114249610_Eukaryota_Chlorophyta_Pyramimonadales_Pyramimonadaceae_Pyramimonas_parkeae
CAMPEP0114249610	Pyramimonas parkeae	454	77	373	CAMPEP0114249610_Eukaryota_Chlorophyta_Pyramimonadales_Pyramimonadaceae_Pyramimonas_parkeae
CAMPEP0196574134	Pyramimonadales Pyramimonadaceae	1023	9	391	CAMPEP0196574134_Eukaryota_Chlorophyta_Pyramimonadales_Pyramimonadaceae_
CAMPEP0196574134	Pyramimonadales Pyramimonadaceae	1023	533	934	CAMPEP0196574134_Eukaryota_Chlorophyta_Pyramimonadales_Pyramimonadaceae_
A0A087SGQ3	Auxenochlorella protothecoides	482	52	460	A0A087SGQ3_Eukaryota_Chlorophyta_Trebouxiophyceae_Chlorellales_Chlorellaceae_Auxenochlorella_protothecoides
I0YZT6	Coccomyxa subellipsoidea	457	14	421	I0YZT6_Eukaryota_Chlorophyta_Trebouxiophyceae_Coccomyxa_subellipsoidea
CAMPEP0184616884	Chromera velia	652	89	507	CAMPEP0184616884_Eukaryota_Chromeraceae_Chromera_velia
CAMPEP0175033886	Ochromonas sp.	599	25	437	CAMPEP0175033886_Eukaryota_Chrysophyceae_Chromulinales_Chromulinaceae_Ochromonas_sp._CCMP1393
CAMPEP0119051562	Chromulinales Chromulinaceae	560	44	455	CAMPEP0119051562_Eukaryota_Chrysophyceae_Chromulinales_Chromulinaceae_
CAMPEP0170116440	Chromulinales Dinobryaceae	546	14	424	CAMPEP0170116440_Eukaryota_Chrysophyceae_Chromulinales_Dinobryaceae_
CAMPEP0172174706	Cryptomonas curvata	558	104	513	CAMPEP0172174706_Eukaryota_Cryptophyta_Cryptomonadales_Cryptomonadaceae_Cryptomonas_curvata
CAMPEP0174930670	Hemiselmis tepida	538	93	489	CAMPEP0174930670_Eukaryota_Cryptophyta_Cryptomonadales_Hemiselmidaceae_Hemiselmis_tepida
CAMPEP0180184028	Cryptophyta sp.	554	112	507	CAMPEP0180184028_Eukaryota_Cryptophyta_Cryptophyta_sp._CCMP2293
CAMPEP0180154836	Cryptophyta sp.	686	397	633	CAMPEP0180154836_Eukaryota_Cryptophyta_Cryptophyta_sp._CCMP2293
CAMPEP0173089152	Geminigera cryophila	525	79	468	CAMPEP0173089152_Eukaryota_Cryptophyta_Pyrenomonadales_Geminigeraceae_Geminigera_cryophila
CAMPEP0173091496	Geminigera cryophila	685	399	634	CAMPEP0173091496_Eukaryota_Cryptophyta_Pyrenomonadales_Geminigeraceae_Geminigera_cryophila
L1J193	Guillardia theta	445	2	390	L1J193_Eukaryota_Cryptophyta_Pyrenomonadales_Geminigeraceae_Guillardia_theta
L1K0V8	Guillardia theta	648	364	597	L1K0V8_Eukaryota_Cryptophyta_Pyrenomonadales_Geminigeraceae_Guillardia_theta
CAMPEP0169489978	Hanusia phi	649	367	601	CAMPEP0169489978_Eukaryota_Cryptophyta_Pyrenomonadales_Geminigeraceae_Hanusia_phi
CAMPEP0184292870	Proteomonas sulcata	403	3	349	CAMPEP0184292870_Eukaryota_Cryptophyta_Pyrenomonadales_Geminigeraceae_Proteomonas_sulcata
CAMPEP0181288368	Rhodomonas abbreviata	681	397	650	CAMPEP0181288368_Eukaryota_Cryptophyta_Pyrenomonadales_Pyrenomonadaceae_Rhodomonas_abbreviata
CAMPEP0177707462	Rhodomonas lens	546	88	484	CAMPEP0177707462_Eukaryota_Cryptophyta_Pyrenomonadales_Pyrenomonadaceae_Rhodomonas_lens
CAMPEP0196736148	Rhodomonas sp.	346	41	344	CAMPEP0196736148_Eukaryota_Cryptophyta_Pyrenomonadales_Pyrenomonadaceae_Rhodomonas_sp._CCMP768
CAMPEP0185759726	Dictyocha speculum	595	47	472	CAMPEP0185759726_Eukaryota_Dictyochophyceae_Dictyochales_Dictyocha_speculum
CAMPEP0182600762	Dictyochophyceae Florenciellales	563	32	445	CAMPEP0182600762_Eukaryota_Dictyochophyceae_Florenciellales_
CAMPEP0171717632	Pedinellales sp.	563	51	472	CAMPEP0171717632_Eukaryota_Dictyochophyceae_Pedinellales_Pedinellales_sp._CCMP2098
CAMPEP0172586904	Pseudopedinella elastica	558	37	150	CAMPEP0172586904_Eukaryota_Dictyochophyceae_Pedinellales_Pseudopedinella_elastica
CAMPEP0172586904	Pseudopedinella elastica	558	198	463	CAMPEP0172586904_Eukaryota_Dictyochophyceae_Pedinellales_Pseudopedinella_elastica
CAMPEP0180833398	Azadinium spinosum	479	3	382	CAMPEP0180833398_Eukaryota_Dinophyceae_Gonyaulacales_Amphidomataceae_Azadinium_spinosum
CAMPEP0172938234	Tripos fusus	635	114	542	CAMPEP0172938234_Eukaryota_Dinophyceae_Gonyaulacales_Ceratiaceae_Tripos_fusus
CAMPEP0206628132	Crypthecodinium cohnii	506	79	451	CAMPEP0206628132_Eukaryota_Dinophyceae_Gonyaulacales_Crypthecodiniaceae_Crypthecodinium_cohnii
CAMPEP0179033030	Pyrodinium bahamense	491	5	395	CAMPEP0179033030_Eukaryota_Dinophyceae_Gonyaulacales_Goniodomataceae_Pyrodinium_bahamense
CAMPEP0116179886	Alexandrium tamarense	579	73	466	CAMPEP0116179886_Eukaryota_Dinophyceae_Gonyaulacales_Gonyaulacaceae_Alexandrium_tamarense
CAMPEP0168430160	Protoceratium reticulatum	587	121	491	CAMPEP0168430160_Eukaryota_Dinophyceae_Gonyaulacales_Gonyaulacaceae_Protoceratium_reticulatum
CAMPEP0118408588	Lingulodinium polyedra	624	125	528	CAMPEP0118408588_Eukaryota_Dinophyceae_Gonyaulacales_Lingulodinium_polyedra
CAMPEP0176643010	Amphidinium carterae	600	91	495	CAMPEP0176643010_Eukaryota_Dinophyceae_Gymnodiniales_Gymnodiniaceae_Amphidinium_carterae
CAMPEP0178382076	Amphidinium massartii	629	101	505	CAMPEP0178382076_Eukaryota_Dinophyceae_Gymnodiniales_Gymnodiniaceae_Amphidinium_massartii
CAMPEP0117612782	Gymnodinium catenatum	706	107	527	CAMPEP0117612782_Eukaryota_Dinophyceae_Gymnodiniales_Gymnodiniaceae_Gymnodinium_catenatum
CAMPEP0170605622	Togula jolla	644	140	549	CAMPEP0170605622_Eukaryota_Dinophyceae_Gymnodiniales_Gymnodiniaceae_Togula_jolla
CAMPEP0173652298	Karenia brevis	644	125	550	CAMPEP0173652298_Eukaryota_Dinophyceae_Gymnodiniales_Kareniaceae_Karenia_brevis
CAMPEP0169207062	Karlodinium veneficum	477	4	340	CAMPEP0169207062_Eukaryota_Dinophyceae_Gymnodiniales_Kareniaceae_Karlodinium_veneficum
CAMPEP0204311066	Oxyrrhis marina	439	6	397	CAMPEP0204311066_Eukaryota_Dinophyceae_Oxyrrhinales_Oxyrrhinaceae_Oxyrrhis_marina
CAMPEP0195147144	Heterocapsa triquetra	497	2	399	CAMPEP0195147144_Eukaryota_Dinophyceae_Peridiniales_Heterocapsaceae_Heterocapsa_triquetra
CAMPEP0170282206	Durinskia baltica	576	38	451	CAMPEP0170282206_Eukaryota_Dinophyceae_Peridiniales_Kryptoperidiniaceae_Durinskia_baltica
CAMPEP0167839554	Kryptoperidinium foliaceum	620	74	487	CAMPEP0167839554_Eukaryota_Dinophyceae_Peridiniales_Kryptoperidiniaceae_Kryptoperidinium_foliaceum
CAMPEP0176032498	Kryptoperidinium foliaceum	632	85	498	CAMPEP0176032498_Eukaryota_Dinophyceae_Peridiniales_Kryptoperidiniaceae_Kryptoperidinium_foliaceum
CAMPEP0176009490	Kryptoperidinium foliaceum	718	156	563	CAMPEP0176009490_Eukaryota_Dinophyceae_Peridiniales_Kryptoperidiniaceae_Kryptoperidinium_foliaceum
CAMPEP0176994726	Prorocentrum minimum	475	4	379	CAMPEP0176994726_Eukaryota_Dinophyceae_Prorocentrales_Prorocentraceae_Prorocentrum_minimum
CAMPEP0115053580	Polarella glacialis	611	93	499	CAMPEP0115053580_Eukaryota_Dinophyceae_Suessiales_Suessiaceae_Polarella_glacialis
CAMPEP0202621458	Cladocopium sp.	618	69	474	CAMPEP0202621458_Eukaryota_Dinophyceae_Suessiales_Symbiodiniaceae_Cladocopium_sp._clade_C
CAMPEP0181450544	Symbiodinium sp.	626	115	519	CAMPEP0181450544_Eukaryota_Dinophyceae_Suessiales_Symbiodiniaceae_Symbiodinium_sp._CCMP421
CAMPEP0196831938	Symbiodinium sp.	646	136	540	CAMPEP0196831938_Eukaryota_Dinophyceae_Suessiales_Symbiodiniaceae_Symbiodinium_sp._clade_A
CAMPEP0169875404	Symbiodinium sp.	575	63	468	CAMPEP0169875404_Eukaryota_Dinophyceae_Suessiales_Symbiodiniaceae_Symbiodinium_sp._Mp
CAMPEP0183606752	Apocalathium aciculiferum	633	57	483	CAMPEP0183606752_Eukaryota_Dinophyceae_Thoracosphaerales_Thoracosphaeraceae_Apocalathium_aciculiferum
CAMPEP0177166870	cf. hangoei	528	26	432	CAMPEP0177166870_Eukaryota_Dinophyceae_Thoracosphaerales_Thoracosphaeraceae_Scrippsiella_cf._hangoei
CAMPEP0177449246	cf. hangoei	509	6	413	CAMPEP0177449246_Eukaryota_Dinophyceae_Thoracosphaerales_Thoracosphaeraceae_Scrippsiella_cf._hangoei
CAMPEP0115187968	Scrippsiella trochoidea	631	127	534	CAMPEP0115187968_Eukaryota_Dinophyceae_Thoracosphaerales_Thoracosphaeraceae_Scrippsiella_trochoidea
CAMPEP0113750084	Eutreptiella gymnastica	664	213	636	CAMPEP0113750084_Eukaryota_Euglenozoa_Euglenida_Eutreptiales_Eutreptiella_gymnastica
CAMPEP0196667778	Eukaryota Glaucocystophyceae	514	31	325	CAMPEP0196667778_Eukaryota_Glaucocystophyceae_
CAMPEP0196667778	Eukaryota Glaucocystophyceae	514	340	456	CAMPEP0196667778_Eukaryota_Glaucocystophyceae_
CAMPEP0119398358	Calcidiscus leptoporus	504	25	438	CAMPEP0119398358_Eukaryota_Haptista_Haptophyta_Coccolithales_Calcidiscaceae_Calcidiscus_leptoporus
CAMPEP0183378900	Coccolithus braarudii	478	17	217	CAMPEP0183378900_Eukaryota_Haptista_Haptophyta_Coccolithales_Coccolithaceae_Coccolithus_braarudii
CAMPEP0183378900	Coccolithus braarudii	478	233	370	CAMPEP0183378900_Eukaryota_Haptista_Haptophyta_Coccolithales_Coccolithaceae_Coccolithus_braarudii
CAMPEP0119302748	Scyphosphaera apsteinii	548	11	425	CAMPEP0119302748_Eukaryota_Haptista_Haptophyta_Coccosphaerales_Pontosphaeraceae_Scyphosphaera_apsteinii
CAMPEP0169955346	Chrysotila carterae	619	63	475	CAMPEP0169955346_Eukaryota_Haptista_Haptophyta_Isochrysidales_Isochrysidaceae_Chrysotila_carterae
CAMPEP0179812344	Isochrysis galbana	667	32	450	CAMPEP0179812344_Eukaryota_Haptista_Haptophyta_Isochrysidales_Isochrysidaceae_Isochrysis_galbana
CAMPEP0202782396	Isochrysidales Isochrysidaceae	616	38	459	CAMPEP0202782396_Eukaryota_Haptista_Haptophyta_Isochrysidales_Isochrysidaceae_
CAMPEP0181785666	Emiliania huxleyi	607	29	450	CAMPEP0181785666_Eukaryota_Haptista_Haptophyta_Isochrysidales_Noelaerhabdaceae_Emiliania_huxleyi
CAMPEP0196408330	Emiliania huxleyi	631	19	223	CAMPEP0196408330_Eukaryota_Haptista_Haptophyta_Isochrysidales_Noelaerhabdaceae_Emiliania_huxleyi
CAMPEP0196408330	Emiliania huxleyi	631	246	460	CAMPEP0196408330_Eukaryota_Haptista_Haptophyta_Isochrysidales_Noelaerhabdaceae_Emiliania_huxleyi
R1DVT3	Emiliania huxleyi	614	89	483	R1DVT3_Eukaryota_Haptista_Haptophyta_Isochrysidales_Noelaerhabdaceae_Emiliania_huxleyi
R1DDM5	Emiliania huxleyi	426	7	426	R1DDM5_Eukaryota_Haptista_Haptophyta_Isochrysidales_Noelaerhabdaceae_Emiliania_huxleyi
CAMPEP0205998398	Exanthemachrysis gayraliae	889	402	810	CAMPEP0205998398_Eukaryota_Haptista_Haptophyta_Pavlovales_Pavlovaceae_Exanthemachrysis_gayraliae
CAMPEP0206041008	Pavlova gyrans	506	22	433	CAMPEP0206041008_Eukaryota_Haptista_Haptophyta_Pavlovales_Pavlovaceae_Pavlova_gyrans
CAMPEP0205969376	Pavlova lutheri	522	13	424	CAMPEP0205969376_Eukaryota_Haptista_Haptophyta_Pavlovales_Pavlovaceae_Pavlova_lutheri
CAMPEP0179898664	Pavlovales sp.	523	27	440	CAMPEP0179898664_Eukaryota_Haptista_Haptophyta_Pavlovales_Pavlovales_sp._CCMP2436
CAMPEP0206180488	Imantonia rotunda	570	19	341	CAMPEP0206180488_Eukaryota_Haptista_Haptophyta_Prymnesiales_Prymnesiaceae_Imantonia_rotunda
CAMPEP0206180488	Imantonia rotunda	570	359	450	CAMPEP0206180488_Eukaryota_Haptista_Haptophyta_Prymnesiales_Prymnesiaceae_Imantonia_rotunda
CAMPEP0195638192	Prymnesium parvum	569	22	442	CAMPEP0195638192_Eukaryota_Haptista_Haptophyta_Prymnesiales_Prymnesiaceae_Prymnesium_parvum
CAMPEP0197309908	Aureoumbra lagunensis	485	3	402	CAMPEP0197309908_Eukaryota_Pelagophyceae_Pelagomonadales_Aureoumbra_lagunensis
CAMPEP0195808246	Pelagococcus subviridis	647	54	505	CAMPEP0195808246_Eukaryota_Pelagophyceae_Pelagomonadales_Pelagococcus_subviridis
CAMPEP0184086350	Pelagophyceae sp.	525	59	441	CAMPEP0184086350_Eukaryota_Pelagophyceae_Pelagophyceae_sp._CCMP2097
CAMPEP0198676554	Pelagophyceae sp.	581	115	452	CAMPEP0198676554_Eukaryota_Pelagophyceae_Pelagophyceae_sp._CCMP2135
CAMPEP0118890378	Sarcinochrysidales Chrysocystaceae	410	41	408	CAMPEP0118890378_Eukaryota_Pelagophyceae_Sarcinochrysidales_Chrysocystaceae_
CAMPEP0197398026	Sarcinochrysidales Chrysocystaceae	569	24	411	CAMPEP0197398026_Eukaryota_Pelagophyceae_Sarcinochrysidales_Chrysocystaceae_
CAMPEP0119285580	Eukaryota Pelagophyceae	521	35	440	CAMPEP0119285580_Eukaryota_Pelagophyceae_
D8LTG3	Ectocarpus siliculosus	540	37	431	D8LTG3_Eukaryota_Phaeophyceae_Ectocarpales_Ectocarpaceae_Ectocarpus_siliculosus
CAMPEP0118859440	Phaeomonas parva	643	3	406	CAMPEP0118859440_Eukaryota_Pinguiophyceae_Pinguiochrysidales_Pinguiochrysidaceae_Phaeomonas_parva
CAMPEP0113934618	Fibrocapsa japonica	554	68	465	CAMPEP0113934618_Eukaryota_Raphidophyceae_Chattonellales_Chattonellaceae_Fibrocapsa_japonica
CAMPEP0116684460	Heterosigma akashiwo	610	54	466	CAMPEP0116684460_Eukaryota_Raphidophyceae_Chattonellales_Chattonellaceae_Heterosigma_akashiwo
M1V5C8	Cyanidioschyzon merolae	504	78	484	M1V5C8_Eukaryota_Rhodophyta_Bangiophyceae_Cyanidiales_Cyanidiaceae_Cyanidioschyzon_merolae
M2Y6B9	Galdieria sulphuraria	510	95	485	M2Y6B9_Eukaryota_Rhodophyta_Bangiophyceae_Cyanidiales_Cyanidiaceae_Galdieria_sulphuraria
CAMPEP0185833842	Erythrolobus australicus	446	1	403	CAMPEP0185833842_Eukaryota_Rhodophyta_Bangiophyceae_Porphyridiales_Porphyridiaceae_Erythrolobus_australicus
CAMPEP0182443574	Timspurckia oligopyrenoides	498	60	461	CAMPEP0182443574_Eukaryota_Rhodophyta_Bangiophyceae_Porphyridiales_Porphyridiaceae_Timspurckia_oligopyrenoides
CAMPEP0198311938	Madagascaria erythrocladioides	346	2	346	CAMPEP0198311938_Eukaryota_Rhodophyta_Compsopogonophyceae_Erythropeltidales_Erythrotrichiaceae_Madagascaria_erythrocladioides
R7QCJ6	Chondrus crispus	424	2	395	R7QCJ6_Eukaryota_Rhodophyta_Florideophyceae_Gigartinales_Gigartinaceae_Chondrus_crispus
R7Q892	Chondrus crispus	698	258	622	R7Q892_Eukaryota_Rhodophyta_Florideophyceae_Gigartinales_Gigartinaceae_Chondrus_crispus
A0A2V3IVV7	Gracilariopsis chorda	512	80	483	A0A2V3IVV7_Eukaryota_Rhodophyta_Florideophyceae_Gracilariales_Gracilariaceae_Gracilariopsis_chorda
CAMPEP0184742212	Rhodosorus marinus	410	42	410	CAMPEP0184742212_Eukaryota_Rhodophyta_Stylonematophyceae_Stylonematales_Stylonemataceae_Rhodosorus_marinus
A0A2K1KLR5	Physcomitrella patens	554	103	526	A0A2K1KLR5_Eukaryota_Streptophyta_Bryopsida_Funariales_Funariaceae_Physcomitrella_patens
A0A388KNR5	Chara braunii	673	200	651	A0A388KNR5_Eukaryota_Streptophyta_Charophyceae_Charales_Characeae_Chara_braunii
A0A1Y1I7D1	Klebsormidium nitens	590	126	567	A0A1Y1I7D1_Eukaryota_Streptophyta_Klebsormidiophyceae_Klebsormidiales_Klebsormidiaceae_Klebsormidium_nitens
A0A2P6RTH5	Rosa chinensis	497	82	474	A0A2P6RTH5_Eukaryota_Streptophyta_Magnoliopsida_Rosales_Rosaceae_Rosa_chinensis
CAMPEP0198436354	Synchroma pusillum	573	112	500	CAMPEP0198436354_Eukaryota_Synchromophyceae_Synchroma_pusillum
CAMPEP0173374316	Ochromonadaceae sp.	479	3	408	CAMPEP0173374316_Eukaryota_Synurophyceae_Ochromonadales_Ochromonadaceae_Ochromonadaceae_sp._CCMP2298
A0A0G4F4K8	Vitrella brassicaformis	596	89	485	A0A0G4F4K8_Eukaryota_Vitrellaceae_Vitrella_brassicaformis
CAMPEP0171457604	Vaucheria litorea	494	26	422	CAMPEP0171457604_Eukaryota_Xanthophyceae_Vaucheriales_Vaucheriaceae_Vaucheria_litorea

## Sheet: Blh
Accession_ID	Genus_species	Length	Begin	End	taxa
Q5V0N2	Haloarcula marismortui	343	51	336	Q5V0N2_Archaea_Euryarchaeota_Halobacteria_Halobacteriales_Haloarculaceae_Haloarcula_marismortui
F7PMY4	Halorhabdus tiamatea	358	58	349	F7PMY4_Archaea_Euryarchaeota_Halobacteria_Halobacteriales_Haloarculaceae_Halorhabdus_tiamatea
A0A1U7ETG8	Natronomonas pharaonis	347	55	338	A0A1U7ETG8_Archaea_Euryarchaeota_Halobacteria_Halobacteriales_Haloarculaceae_Natronomonas_pharaonis
A0A1G8VC23	Halovenus aranensis	343	56	334	A0A1G8VC23_Archaea_Euryarchaeota_Halobacteria_Halobacteriales_Halobacteriaceae_Halovenus_aranensis
A0A343TMS7	Halalkaliarchaeum desulfuricum	345	57	336	A0A343TMS7_Archaea_Euryarchaeota_Halobacteria_Haloferacales_Halalkaliarchaeum_desulfuricum
Q18DH3	Haloquadratum walsbyi	345	52	339	Q18DH3_Archaea_Euryarchaeota_Halobacteria_Haloferacales_Haloferacaceae_Haloquadratum_walsbyi
A0A3A6PS92	Halonotius sp.	344	48	335	A0A3A6PS92_Archaea_Euryarchaeota_Halobacteria_Haloferacales_Halorubraceae_Halonotius_sp._F13-13
G0QG72	Nanosalina sp.	332	48	326	G0QG72_Archaea_Euryarchaeota_Nanohaloarchaea_Candidatus_Nanosalina_sp._J07AB43
G0QAX6	Nanosalinarum sp.	312	36	305	G0QAX6_Archaea_Euryarchaeota_Nanohaloarchaea_Candidatus_Nanosalinarum_sp._J07AB56
V4XW33	archaeon A07HB70	355	53	342	V4XW33_Archaea_uncultured_archaeon_A07HB70
V4YHA3	archaeon A07HR60	347	58	338	V4YHA3_Archaea_uncultured_archaeon_A07HR60
V4YGD5	archaeon A07HR60	359	68	353	V4YGD5_Archaea_uncultured_archaeon_A07HR60
A0A249KFU4	Planktophila sulfonica	318	48	312	A0A249KFU4_Bacteria_Actinobacteria_Actinobacteria_Candidatus_Nanopelagicales_Candidatus_Nanopelagicaceae_Candidatus_Planktophila_sulfonica
A0A0Q5VP68	Geodermatophilus sp.	328	60	321	A0A0Q5VP68_Bacteria_Actinobacteria_Actinobacteria_Geodermatophilales_Geodermatophilaceae_Geodermatophilus_sp._Leaf369
A0A542E5V5	Lapillicoccus jejuensis	421	65	78	A0A542E5V5_Bacteria_Actinobacteria_Actinobacteria_Micrococcales_Intrasporangiaceae_Lapillicoccus_jejuensis
A0A542E5V5	Lapillicoccus jejuensis	421	148	397	A0A542E5V5_Bacteria_Actinobacteria_Actinobacteria_Micrococcales_Intrasporangiaceae_Lapillicoccus_jejuensis
A0A1D9E0N3	Rhodoluna planktonica	316	47	309	A0A1D9E0N3_Bacteria_Actinobacteria_Actinobacteria_Micrococcales_Microbacteriaceae_Candidatus_Rhodoluna_planktonica
A0A2W1Y2S6	Curtobacterium sp.	370	67	350	A0A2W1Y2S6_Bacteria_Actinobacteria_Actinobacteria_Micrococcales_Microbacteriaceae_Curtobacterium_sp._MCBD17_040
A0A2R2W523	Frondihabitans sp.	371	50	337	A0A2R2W523_Bacteria_Actinobacteria_Actinobacteria_Micrococcales_Microbacteriaceae_Frondihabitans_sp._762G35
A0A2I0BMF5	Microcella sp.	309	55	296	A0A2I0BMF5_Bacteria_Actinobacteria_Actinobacteria_Micrococcales_Microbacteriaceae_Microcella_sp._HL-107
A0A2L2BQA5	Pontimonas salivibrio	328	48	311	A0A2L2BQA5_Bacteria_Actinobacteria_Actinobacteria_Micrococcales_Microbacteriaceae_Pontimonas_salivibrio
A0A3N1A4I7	Micromonospora sp.	341	59	320	A0A3N1A4I7_Bacteria_Actinobacteria_Actinobacteria_Micromonosporales_Micromonosporaceae_Micromonospora_sp._Llam0
A0A1H2LTG1	Friedmanniella sagamiharensis	363	63	323	A0A1H2LTG1_Bacteria_Actinobacteria_Actinobacteria_Propionibacteriales_Nocardioidaceae_Friedmanniella_sagamiharensis
A0A0S9QAG0	Nocardioides sp.	339	63	323	A0A0S9QAG0_Bacteria_Actinobacteria_Actinobacteria_Propionibacteriales_Nocardioidaceae_Nocardioides_sp._Leaf285
A0A3M0GRR8	Tessaracoccus antarcticus	405	98	387	A0A3M0GRR8_Bacteria_Actinobacteria_Actinobacteria_Propionibacteriales_Propionibacteriaceae_Tessaracoccus_antarcticus
Q1AUE4	Rubrobacter xylanophilus	315	42	308	Q1AUE4_Bacteria_Actinobacteria_Rubrobacteria_Rubrobacterales_Rubrobacteraceae_Rubrobacter_xylanophilus
A0A4V1RIN0	bacterium RmlP001	358	88	346	A0A4V1RIN0_Bacteria_bacterium_RmlP001
A0A257LCK7	B1 2017	NA	NA	NA	A0A257LCK7_Bacteria_Bacteroidetes_Bacteroidetes_bacterium_B1_2017_
A0A142L363	bacterium UKL13-3	221	2	213	A0A142L363_Bacteria_Bacteroidetes_Bacteroidetes_bacterium_UKL13-3
Q2S0G6	Salinibacter ruber	322	44	310	Q2S0G6_Bacteria_Bacteroidetes_Bacteroidetes_Order_II._Incertae_sedis_Rhodothermaceae_Salinibacter_ruber
Q2S4K1	Salinibacter ruber	294	7	285	Q2S4K1_Bacteria_Bacteroidetes_Bacteroidetes_Order_II._Incertae_sedis_Rhodothermaceae_Salinibacter_ruber
A0A1Y2RBM6	bacterium IBVUCB2	310	35	299	A0A1Y2RBM6_Bacteria_Bacteroidetes_Chitinophagia_Chitinophagales_Chitinophagaceae_Chitinophagaceae_bacterium_IBVUCB2
A0A1M5ISW2	Cnuella takakiae	299	24	286	A0A1M5ISW2_Bacteria_Bacteroidetes_Chitinophagia_Chitinophagales_Chitinophagaceae_Cnuella_takakiae
K1L267	Cecembia lonarensis	290	38	283	K1L267_Bacteria_Bacteroidetes_Cytophagia_Cytophagales_Cyclobacteriaceae_Cecembia_lonarensis
A0A4R4KDF1	Arundinibacter roseus	315	46	310	A0A4R4KDF1_Bacteria_Bacteroidetes_Cytophagia_Cytophagales_Cytophagaceae_Arundinibacter_roseus
A0A1W6EDX0	Fibrella sp.	315	46	310	A0A1W6EDX0_Bacteria_Bacteroidetes_Cytophagia_Cytophagales_Cytophagaceae_Fibrella_sp._ES10-3-2-2
F8ED43	Runella slithyformis	286	39	281	F8ED43_Bacteria_Bacteroidetes_Cytophagia_Cytophagales_Cytophagaceae_Runella_slithyformis
A0A553FSH9	Fulvivirga sp.	303	34	294	A0A553FSH9_Bacteria_Bacteroidetes_Cytophagia_Cytophagales_Flammeovirgaceae_Fulvivirga_sp._M361
E4TMB3	Marivirga tractuosa	307	37	300	E4TMB3_Bacteria_Bacteroidetes_Cytophagia_Cytophagales_Flammeovirgaceae_Marivirga_tractuosa
C0BGF2	bacterium MS024-2A	306	48	299	C0BGF2_Bacteria_Bacteroidetes_Flavobacteriia_Flavobacteria_bacterium_MS024-2A
F4AZU7	Dokdonia sp.	301	33	290	F4AZU7_Bacteria_Bacteroidetes_Flavobacteriia_Flavobacteriales_Flavobacteriaceae_Dokdonia_sp._4H-3-7-5
A0A255ZIB0	Flavobacterium aurantiibacter	295	34	290	A0A255ZIB0_Bacteria_Bacteroidetes_Flavobacteriia_Flavobacteriales_Flavobacteriaceae_Flavobacterium_aurantiibacter
F4L2V4	Haliscomenobacter hydrossis	318	41	302	F4L2V4_Bacteria_Bacteroidetes_Saprospiria_Saprospirales_Haliscomenobacteraceae_Haliscomenobacter_hydrossis
A0A0B8XW54	Pedobacter glucosidilyticus	291	40	288	A0A0B8XW54_Bacteria_Bacteroidetes_Sphingobacteriia_Sphingobacteriales_Sphingobacteriaceae_Pedobacter_glucosidilyticus
A0A2N0VJZ2	Rhodohalobacter barkolensis	306	41	303	A0A2N0VJZ2_Bacteria_Balneolaeota_Balneolia_Balneolales_Balneolaceae_Rhodohalobacter_barkolensis
A0A345UGT7	Cyclonatronum proteinivorum	302	39	296	A0A345UGT7_Bacteria_Balneolaeota_Candidatus_Cyclonatronum_proteinivorum
I0IBG9	Phycisphaera mikurensis	327	23	270	I0IBG9_Bacteria_Planctomycetes_Phycisphaerae_Phycisphaerales_Phycisphaeraceae_Phycisphaera_mikurensis
A0A517QXB6	bacterium Pan189	319	37	289	A0A517QXB6_Bacteria_Planctomycetes_Planctomycetes_bacterium_Pan189
A0A518EPB0	bacterium Poly30	326	48	317	A0A518EPB0_Bacteria_Planctomycetes_Planctomycetes_bacterium_Poly30
E8QX22	Isosphaera pallida	365	58	347	E8QX22_Bacteria_Planctomycetes_Planctomycetia_Isosphaerales_Isosphaeraceae_Isosphaera_pallida
A8TU92	proteobacterium BAL199	283	35	274	A8TU92_Bacteria_Proteobacteria_Alphaproteobacteria_alpha_proteobacterium_BAL199
J9DHV7	proteobacterium IMCC14465	274	11	266	J9DHV7_Bacteria_Proteobacteria_Alphaproteobacteria_alpha_proteobacterium_IMCC14465
D5BNU0	Puniceispirillum marinum	334	40	291	D5BNU0_Bacteria_Proteobacteria_Alphaproteobacteria_Candidatus_Puniceispirillum_marinum
J9YZT0	proteobacterium HIMB59	271	14	265	J9YZT0_Bacteria_Proteobacteria_Alphaproteobacteria_Pelagibacterales_Pelagibacteraceae_alpha_proteobacterium_HIMB59
Q4FPE2	Pelagibacter ubique	312	43	307	Q4FPE2_Bacteria_Proteobacteria_Alphaproteobacteria_Pelagibacterales_Pelagibacteraceae_Candidatus_Pelagibacter_ubique
A0A397Q5K9	Dichotomicrobium thermohalophilum	306	58	301	A0A397Q5K9_Bacteria_Proteobacteria_Alphaproteobacteria_Rhizobiales_Hyphomicrobiaceae_Dichotomicrobium_thermohalophilum
A0A372I9U4	bacterium W635	293	43	285	A0A372I9U4_Bacteria_Proteobacteria_Alphaproteobacteria_Rhodobacterales_Rhodobacteraceae_Rhodobacteraceae_bacterium_W635
Q0FDV4	bacterium HTCC2255	270	16	265	Q0FDV4_Bacteria_Proteobacteria_Alphaproteobacteria_Rhodobacterales_Rhodobacterales_bacterium_HTCC2255
A0A1G7QQU3	Limimonas halophila	314	44	302	A0A1G7QQU3_Bacteria_Proteobacteria_Alphaproteobacteria_Rhodospirillales_Rhodospirillaceae_Limimonas_halophila
G5ZZI8	proteobacterium HIMB100	285	13	275	G5ZZI8_Bacteria_Proteobacteria_Alphaproteobacteria_SAR116_cluster_alpha_proteobacterium_HIMB100
A0A1C7DBB9	Altererythrobacter namhicola	271	47	252	A0A1C7DBB9_Bacteria_Proteobacteria_Alphaproteobacteria_Sphingomonadales_Erythrobacteraceae_Altererythrobacter_namhicola
W0A4P8	Sphingomonas sanxanigenens	313	61	296	W0A4P8_Bacteria_Proteobacteria_Alphaproteobacteria_Sphingomonadales_Sphingomonadaceae_Sphingomonas_sanxanigenens
A0A2A2SID2	Sphingomonas sp.	314	43	289	A0A2A2SID2_Bacteria_Proteobacteria_Alphaproteobacteria_Sphingomonadales_Sphingomonadaceae_Sphingomonas_sp._1PNM-20
A0A4R6F9M0	Stakelama pacifica	275	30	259	A0A4R6F9M0_Bacteria_Proteobacteria_Alphaproteobacteria_Sphingomonadales_Sphingomonadaceae_Stakelama_pacifica
V4YT67	bacterium MOLA814	324	44	311	V4YT67_Bacteria_Proteobacteria_Betaproteobacteria_Betaproteobacteria_bacterium_MOLA814
A0A126ZFS9	Variovorax sp.	310	40	281	A0A126ZFS9_Bacteria_Proteobacteria_Betaproteobacteria_Burkholderiales_Comamonadaceae_Variovorax_sp._PAMC_28711
F1VXN6	bacterium IMCC9480	289	40	281	F1VXN6_Bacteria_Proteobacteria_Betaproteobacteria_Burkholderiales_Oxalobacteraceae_Oxalobacteraceae_bacterium_IMCC9480
A0A0D6EVM3	Methylopumilus planktonicus	293	44	279	A0A0D6EVM3_Bacteria_Proteobacteria_Betaproteobacteria_Nitrosomonadales_Methylophilaceae_Candidatus_Methylopumilus_planktonicus
A0A0B7IY81	Methylopumilus turicensis	291	41	281	A0A0B7IY81_Bacteria_Proteobacteria_Betaproteobacteria_Nitrosomonadales_Methylophilaceae_Candidatus_Methylopumilus_turicensis
A0P4Y1	bacterium HTCC2181	288	45	281	A0P4Y1_Bacteria_Proteobacteria_Betaproteobacteria_Nitrosomonadales_Methylophilales_bacterium_HTCC2181
A0A0H4J235	bacterium MBRS-H7	285	48	278	A0A0H4J235_Bacteria_Proteobacteria_Betaproteobacteria_Nitrosomonadales_Methylophilales_bacterium_MBRS-H7
V4JCH2	Desulfofustis sp.	300	47	291	V4JCH2_Bacteria_Proteobacteria_Deltaproteobacteria_Desulfobacterales_Desulfobulbaceae_uncultured_Desulfofustis_sp._PB-SRB1
G4QJE5	Glaciecola nitratireducens	291	39	287	G4QJE5_Bacteria_Proteobacteria_Gammaproteobacteria_Alteromonadales_Alteromonadaceae_Glaciecola_nitratireducens
F3L4K1	bacterium IMCC3088	267	13	254	F3L4K1_Bacteria_Proteobacteria_Gammaproteobacteria_Cellvibrionales_Halieaceae_Halieaceae_bacterium_IMCC3088
Q1YU66	proteobacterium HTCC2207	286	17	275	Q1YU66_Bacteria_Proteobacteria_Gammaproteobacteria_Cellvibrionales_Porticoccaceae_gamma_proteobacterium_HTCC2207
A0A4Y8UNP7	bacterium LSUCC0057	264	10	254	A0A4Y8UNP7_Bacteria_Proteobacteria_Gammaproteobacteria_Cellvibrionales_Porticoccaceae_Gammaproteobacteria_bacterium_LSUCC0057
A0YD14	proteobacterium HTCC2143	276	11	265	A0YD14_Bacteria_Proteobacteria_Gammaproteobacteria_Cellvibrionales_Spongiibacteraceae_marine_gamma_proteobacterium_HTCC2143
A0A2U2N8S1	Spiribacter sp.	294	38	278	A0A2U2N8S1_Bacteria_Proteobacteria_Gammaproteobacteria_Chromatiales_Ectothiorhodospiraceae_Spiribacter_sp._E85
A0A0W0TPH5	Legionella geestiana	294	31	278	A0A0W0TPH5_Bacteria_Proteobacteria_Gammaproteobacteria_Legionellales_Legionellaceae_Legionella_geestiana
A0A240UMQ2	Kushneria marisflavi	307	48	292	A0A240UMQ2_Bacteria_Proteobacteria_Gammaproteobacteria_Oceanospirillales_Halomonadaceae_Kushneria_marisflavi
A0A1C3EIE6	Enterovibrio pacificus	304	42	290	A0A1C3EIE6_Bacteria_Proteobacteria_Gammaproteobacteria_Vibrionales_Vibrionaceae_Enterovibrio_pacificus
A0A220VF46	Paraphotobacterium marinum	288	42	276	A0A220VF46_Bacteria_Proteobacteria_Gammaproteobacteria_Vibrionales_Vibrionaceae_Paraphotobacterium_marinum
A0A259U2F4	Rubricoccus marinus	341	40	312	A0A259U2F4_Bacteria_Rhodothermaeota_Rhodothermia_Rhodothermales_Rubricoccaceae_Rubricoccus_marinus
A0A0L0DT58	Thecamonas trahens	1458	1196	1452	A0A0L0DT58_Eukaryota_Apusomonadidae_Thecamonas_trahens
A0A4C1UHS9	Eumeta japonica	230	1	224	A0A4C1UHS9_Eukaryota_Arthropoda_Insecta_Lepidoptera_Psychidae_Eumeta_japonica
A0A1Y2HS41	Catenaria anguillulae	385	46	319	A0A1Y2HS41_Eukaryota_Blastocladiomycota_Blastocladiomycetes_Blastocladiales_Catenariaceae_Catenaria_anguillulae
A0A507FIQ9	Chytriomyces confervae	471	73	87	A0A507FIQ9_Eukaryota_Chytridiomycota_Chytridiomycetes_Chytridiales_Chytriomycetaceae_Chytriomyces_confervae
A0A507FIQ9	Chytriomyces confervae	471	137	418	A0A507FIQ9_Eukaryota_Chytridiomycota_Chytridiomycetes_Chytridiales_Chytriomycetaceae_Chytriomyces_confervae
A0A1Y2CFE3	Rhizoclosmatium globosum	466	81	104	A0A1Y2CFE3_Eukaryota_Chytridiomycota_Chytridiomycetes_Chytridiales_Chytriomycetaceae_Rhizoclosmatium_globosum
A0A1Y2CFE3	Rhizoclosmatium globosum	466	136	418	A0A1Y2CFE3_Eukaryota_Chytridiomycota_Chytridiomycetes_Chytridiales_Chytriomycetaceae_Rhizoclosmatium_globosum
A0A507C5Z0	Synchytrium microbalum	453	86	109	A0A507C5Z0_Eukaryota_Chytridiomycota_Chytridiomycetes_Synchytriales_Synchytriaceae_Synchytrium_microbalum
A0A507C5Z0	Synchytrium microbalum	453	138	436	A0A507C5Z0_Eukaryota_Chytridiomycota_Chytridiomycetes_Synchytriales_Synchytriaceae_Synchytrium_microbalum
CAMPEP0113786834	Guillardia theta	391	77	373	CAMPEP0113786834_Eukaryota_Cryptophyta_Pyrenomonadales_Geminigeraceae_Guillardia_theta
CAMPEP0169490382	Hanusia phi	381	67	363	CAMPEP0169490382_Eukaryota_Cryptophyta_Pyrenomonadales_Geminigeraceae_Hanusia_phi
CAMPEP0205060456	Oxyrrhis marina	297	51	296	CAMPEP0205060456_Eukaryota_Dinophyceae_Oxyrrhinales_Oxyrrhinaceae_Oxyrrhis_marina
CAMPEP0198039294	Heterocapsa arctica	284	41	283	CAMPEP0198039294_Eukaryota_Dinophyceae_Peridiniales_Heterocapsaceae_Heterocapsa_arctica
CAMPEP0176724252	Prorocentrum minimum	274	8	257	CAMPEP0176724252_Eukaryota_Dinophyceae_Prorocentrales_Prorocentraceae_Prorocentrum_minimum
A0A2P6N699	Planoprotostelium fungivorum	1643	93	378	A0A2P6N699_Eukaryota_Evosea_Variosea_Cavosteliida_Cavosteliaceae_Planoprotostelium_fungivorum
A0A1Y1HL64	Klebsormidium nitens	548	231	535	A0A1Y1HL64_Eukaryota_Streptophyta_Klebsormidiophyceae_Klebsormidiales_Klebsormidiaceae_Klebsormidium_nitens

## Sheet: RPE65
Accession_ID	Genus_species	Length	Begin	End	taxa
Q5V681	Haloarcula marismortui	486	9	478	Q5V681_Archaea_Euryarchaeota_Halobacteria_Halobacteriales_Haloarculaceae_Haloarcula_marismortui
A0A554NE98	Natronomonas sp.	500	17	494	A0A554NE98_Archaea_Euryarchaeota_Halobacteria_Halobacteriales_Haloarculaceae_Natronomonas_sp._F16-60
M0N2E2	Halococcus morrhuae	359	7	356	M0N2E2_Archaea_Euryarchaeota_Halobacteria_Halobacteriales_Halococcaceae_Halococcus_morrhuae
U1PSF2	archaeon J07HB67	481	17	477	U1PSF2_Archaea_Euryarchaeota_Halobacteria_Halobacteriales_halophilic_archaeon_J07HB67
U1PY97	Haloquadratum sp.	480	12	470	U1PY97_Archaea_Euryarchaeota_Halobacteria_Haloferacales_Haloferacaceae_Haloquadratum_sp._J07HQX50
A0A1H6XSB5	Halohasta litchfieldiae	487	13	476	A0A1H6XSB5_Archaea_Euryarchaeota_Halobacteria_Haloferacales_Halorubraceae_Halohasta_litchfieldiae
A0A1V4C454	Halolamina sp.	462	8	460	A0A1V4C454_Archaea_Euryarchaeota_Halobacteria_Haloferacales_Halorubraceae_Halolamina_sp._CBA1230
U1QF56	Halonotius sp.	471	9	466	U1QF56_Archaea_Euryarchaeota_Halobacteria_Haloferacales_Halorubraceae_Halonotius_sp._J07HN4
G0QGD0	Nanosalina sp.	456	9	453	G0QGD0_Archaea_Euryarchaeota_Nanohaloarchaea_Candidatus_Nanosalina_sp._J07AB43
V4Y168	archaeon A07HB70	491	14	479	V4Y168_Archaea_uncultured_archaeon_A07HB70
V4Y5M3	archaeon A07HB70	482	15	468	V4Y5M3_Archaea_uncultured_archaeon_A07HB70
V4YJ91	archaeon A07HR60	492	20	489	V4YJ91_Archaea_uncultured_archaeon_A07HR60
A0A0N1NKI0	bacterium OK074	492	15	485	A0A0N1NKI0_Bacteria_Actinobacteria_Actinobacteria_Actinobacteria_bacterium_OK074
C7QKE5	Catenulispora acidiphila	408	22	195	C7QKE5_Bacteria_Actinobacteria_Actinobacteria_Catenulisporales_Catenulisporaceae_Catenulispora_acidiphila
C7QKE5	Catenulispora acidiphila	408	197	392	C7QKE5_Bacteria_Actinobacteria_Actinobacteria_Catenulisporales_Catenulisporaceae_Catenulispora_acidiphila
C7Q1J3	Catenulispora acidiphila	470	11	466	C7Q1J3_Bacteria_Actinobacteria_Actinobacteria_Catenulisporales_Catenulisporaceae_Catenulispora_acidiphila
A0A3G8JK05	Gordonia sp.	475	23	466	A0A3G8JK05_Bacteria_Actinobacteria_Actinobacteria_Corynebacteriales_Gordoniaceae_Gordonia_sp._MMS17-SY073
A0A554V5B4	Skermania sp.	481	10	478	A0A554V5B4_Bacteria_Actinobacteria_Actinobacteria_Corynebacteriales_Gordoniaceae_Skermania_sp._ID1734
A0A1M8LXD1	Mycobacteroides abscessus	503	20	502	A0A1M8LXD1_Bacteria_Actinobacteria_Actinobacteria_Corynebacteriales_Mycobacteriaceae_Mycobacteroides_abscessus
A0A1X1T0C5	Mycolicibacterium doricum	478	11	475	A0A1X1T0C5_Bacteria_Actinobacteria_Actinobacteria_Corynebacteriales_Mycobacteriaceae_Mycolicibacterium_doricum
A0R5K6	Mycolicibacterium smegmatis	439	21	437	A0R5K6_Bacteria_Actinobacteria_Actinobacteria_Corynebacteriales_Mycobacteriaceae_Mycolicibacterium_smegmatis
K0F0Z3	Nocardia brasiliensis	450	17	448	K0F0Z3_Bacteria_Actinobacteria_Actinobacteria_Corynebacteriales_Nocardiaceae_Nocardia_brasiliensis
K0EKQ3	Nocardia brasiliensis	434	12	432	K0EKQ3_Bacteria_Actinobacteria_Actinobacteria_Corynebacteriales_Nocardiaceae_Nocardia_brasiliensis
H6R028	Nocardia cyriacigeorgica	434	14	431	H6R028_Bacteria_Actinobacteria_Actinobacteria_Corynebacteriales_Nocardiaceae_Nocardia_cyriacigeorgica
A0A3M2L761	Nocardia stercoris	482	22	480	A0A3M2L761_Bacteria_Actinobacteria_Actinobacteria_Corynebacteriales_Nocardiaceae_Nocardia_stercoris
A0A164NCW9	Nocardia terpenica	478	10	476	A0A164NCW9_Bacteria_Actinobacteria_Actinobacteria_Corynebacteriales_Nocardiaceae_Nocardia_terpenica
A0A161Z2F9	Nocardia terpenica	451	10	444	A0A161Z2F9_Bacteria_Actinobacteria_Actinobacteria_Corynebacteriales_Nocardiaceae_Nocardia_terpenica
A0A3S3B8T1	Rhodococcus sp.	482	26	477	A0A3S3B8T1_Bacteria_Actinobacteria_Actinobacteria_Corynebacteriales_Nocardiaceae_Rhodococcus_sp._LHW51113
A0A0Q5QN42	Williamsia sp.	460	15	455	A0A0Q5QN42_Bacteria_Actinobacteria_Actinobacteria_Corynebacteriales_Nocardiaceae_Williamsia_sp._Leaf354
A0A1M7R0Z1	Cryptosporangium aurantiacum	482	11	481	A0A1M7R0Z1_Bacteria_Actinobacteria_Actinobacteria_Cryptosporangiales_Cryptosporangiaceae_Cryptosporangium_aurantiacum
A0A286EUV8	Jatrophihabitans sp.	481	11	479	A0A286EUV8_Bacteria_Actinobacteria_Actinobacteria_Frankiales_Frankiaceae_Jatrophihabitans_sp._GAS493
A0A1H1D273	Quadrisphaera sp.	483	16	480	A0A1H1D273_Bacteria_Actinobacteria_Actinobacteria_Kineosporiales_Kineosporiaceae_Quadrisphaera_sp._DSM_44207
A0A161SSB3	Agromyces sp.	479	18	472	A0A161SSB3_Bacteria_Actinobacteria_Actinobacteria_Micrococcales_Microbacteriaceae_Agromyces_sp._NDB4Y10
A0A3A1TW53	Amnibacterium setariae	493	21	492	A0A3A1TW53_Bacteria_Actinobacteria_Actinobacteria_Micrococcales_Microbacteriaceae_Amnibacterium_setariae
A0A285GS25	Actinoplanes atraurantiacus	445	11	442	A0A285GS25_Bacteria_Actinobacteria_Actinobacteria_Micromonosporales_Micromonosporaceae_Actinoplanes_atraurantiacus
A0A3N1B0F8	Micromonospora sp.	450	20	449	A0A3N1B0F8_Bacteria_Actinobacteria_Actinobacteria_Micromonosporales_Micromonosporaceae_Micromonospora_sp._Llam0
A0A1T4YSI0	Aeromicrobium choanae	495	20	487	A0A1T4YSI0_Bacteria_Actinobacteria_Actinobacteria_Propionibacteriales_Nocardioidaceae_Aeromicrobium_choanae
A0A1H2LNB4	Friedmanniella sagamiharensis	475	12	471	A0A1H2LNB4_Bacteria_Actinobacteria_Actinobacteria_Propionibacteriales_Nocardioidaceae_Friedmanniella_sagamiharensis
A0A0Q6UUP3	Nocardioides sp.	450	11	445	A0A0Q6UUP3_Bacteria_Actinobacteria_Actinobacteria_Propionibacteriales_Nocardioidaceae_Nocardioides_sp._Root122
W7J338	Actinokineospora spheciospongiae	475	10	471	W7J338_Bacteria_Actinobacteria_Actinobacteria_Pseudonocardiales_Pseudonocardiaceae_Actinokineospora_spheciospongiae
A0A1Q8CKX8	Actinophytocola xanthii	476	10	474	A0A1Q8CKX8_Bacteria_Actinobacteria_Actinobacteria_Pseudonocardiales_Pseudonocardiaceae_Actinophytocola_xanthii
A0A1G9UW78	Allokutzneria albata	450	18	447	A0A1G9UW78_Bacteria_Actinobacteria_Actinobacteria_Pseudonocardiales_Pseudonocardiaceae_Allokutzneria_albata
A0A344L297	Amycolatopsis albispora	489	50	487	A0A344L297_Bacteria_Actinobacteria_Actinobacteria_Pseudonocardiales_Pseudonocardiaceae_Amycolatopsis_albispora
R4T228	Amycolatopsis keratiniphila	449	9	447	R4T228_Bacteria_Actinobacteria_Actinobacteria_Pseudonocardiales_Pseudonocardiaceae_Amycolatopsis_keratiniphila
[truncated: 718 more rows]
